# Supplementary material for: Comparative transcriptome analysis reveals differences in gene expression in whitefly following individual or combined applications of Akanthomyces attenuatus (Zare & Gams) and matrine
Source: BMC Genomics. 2022 Dec 6;23:808. doi: 10.1186/s12864-022-09048-9 (PMC9727895; doi:10.1186/s12864-022-09048-9)
Supplement: Supplementary file 1 — Additional file 1. a. The number of Illumina raw and processed reads produced per RNA-Seq library from whiteflies (Bemisia tabaci) treated with individual or combined treatments of Akanthomyces attenuatus and matrine. b. Length distribution of B. tabaci unigenes. c. Correlation matrix analysis for multiple biological replicates obtained from RNA-Seq libraries prepared from whiteflies (Bemisia tabaci) treated with individual or combined treatments of Akanthomyces attenuatus and matrine. [file 12864_2022_9048_MOESM1_ESM.xls]

## Sheet: Additianl file. 1A
Sample	Raw reads	Raw bases	Clean reads	Clean bases	Error rate(%)	Q20(%)	Q30(%)	GC content(%)
A_1	53104726	8018813626	52432730	7841891659	0.0241	98.37	95.03	39.46
A_2	52122688	7870525888	51515964	7702452164	0.024	98.4	95.13	40.87
A_3	48849574	7376285674	48248486	7226695118	0.0242	98.35	94.96	40.5
B_1	54175822	8180549122	53198140	7939495416	0.0244	98.2	94.88	44.6
B_2	54775986	8271173886	54092798	8073247861	0.0239	98.45	95.26	39.63
B_3	58940410	8900001910	58254296	8705411905	0.0239	98.49	95.29	38.97
CK_1	56934546	8597116446	56330742	8403251273	0.024	98.44	95.12	38.47
CK_2	56417412	8519029212	55597470	8265087849	0.024	98.41	95.1	39.47
CK_3	60887526	9194016426	60200032	8948085704	0.0238	98.51	95.36	40.77
C_1	53336690	8053840190	52508334	7820853020	0.0246	98.21	94.51	38.62
C_2	56637330	8552236830	55837144	8288481445	0.024	98.39	95.12	39.26
C_3	53167822	8028341122	52389984	7832177781	0.024	98.42	95.16	40.29

## Sheet: Additional file. 1B
Length	Number	Percentage
0~200	42	0.117103
201~400	4835	13.4807
401~600	3036	8.46484
601~800	2258	6.29566
801~1000	2028	5.65438
1001~1200	1663	4.6367
1201~1400	1539	4.29097
1401~1600	1441	4.01773
1601~1800	1309	3.6497
>1800	17742	49.4675
total	35866

## Sheet: 1C
	BaAM_1	BaAM_2	BaM_1	BaA_2	BaA_3	Ba_3	BaM_3	BaA_1	BaM_2	BaAM_3	Ba_1	Ba_2
BaAM_1	1	0.996	0.4163	0.7985	0.8627	0.9235	0.9745	0.943	0.9357	0.9681	0.9735	0.9613
BaAM_2	0.996	1	0.4729	0.8156	0.8635	0.9192	0.9785	0.9516	0.9481	0.9492	0.9645	0.9499
BaM_1	0.4163	0.4729	1	0.7912	0.6659	0.5478	0.534	0.645	0.6803	0.3104	0.4585	0.4402
BaA_2	0.7985	0.8156	0.7912	1	0.9692	0.9333	0.8674	0.9424	0.9423	0.7767	0.8746	0.8712
BaA_3	0.8627	0.8635	0.6659	0.9692	1	0.9719	0.8976	0.9564	0.9484	0.8648	0.9329	0.9348
Ba_3	0.9235	0.9192	0.5478	0.9333	0.9719	1	0.936	0.9655	0.9516	0.9354	0.9801	0.9825
BaM_3	0.9745	0.9785	0.534	0.8674	0.8976	0.936	1	0.98	0.9766	0.933	0.9679	0.9501
BaA_1	0.943	0.9516	0.645	0.9424	0.9564	0.9655	0.98	1	0.9947	0.9042	0.9648	0.9515
BaM_2	0.9357	0.9481	0.6803	0.9423	0.9484	0.9516	0.9766	0.9947	1	0.8872	0.9507	0.9348
BaAM_3	0.9681	0.9492	0.3104	0.7767	0.8648	0.9354	0.933	0.9042	0.8872	1	0.9765	0.978
Ba_1	0.9735	0.9645	0.4585	0.8746	0.9329	0.9801	0.9679	0.9648	0.9507	0.9765	1	0.9956
Ba_2	0.9613	0.9499	0.4402	0.8712	0.9348	0.9825	0.9501	0.9515	0.9348	0.978	0.9956	1
