# Supplementary material for: Comparative transcriptome analysis reveals differences in gene expression in whitefly following individual or combined applications of Akanthomyces attenuatus (Zare & Gams) and matrine
Source: BMC Genomics. 2022 Dec 6;23:808. doi: 10.1186/s12864-022-09048-9 (PMC9727895; doi:10.1186/s12864-022-09048-9)
Supplement: Supplementary file 2 — Additional file 2. a. List of differentially expressed genes in whiteflies treated with Akanthomyces attenuatus. b. List of differentially expressed genes in whiteflies treated with matrine. c. List of differentially expressed genes in whiteflies treated with Akanthomyces attenuatus + matrine. d. Cluster analysis of differentially expressed genes in whiteflies treated with individual or combined treatments of Akanthomyces attenuatus and matrine. e. List of 66 common differentially expressed genes between whiteflies treated with individual treatments of Akanthomyces attenuatus and matrine (BtA and BtM). f. List of 66 common differentially expressed genes between whiteflies treated with individual and combined treatments of Akanthomyces attenuatus and matrine (BtA, BtM, and BtAM). [file 12864_2022_9048_MOESM2_ESM.xls]

## Sheet: Sheet1
KEGG pathway enrichment analysis of B. tabaci DEGs in response to A. attenuates (BtA) treatment.
First Category	Second Category	pathway ID	Description	BtA_vs_Bt_up numbers	BtA_vs_Bt_down numbers
Metabolism	Carbohydrate metabolism	map00040	Pentose and glucuronate interconversions	1	0
Metabolism	Amino acid metabolism	map00330	Arginine and proline metabolism	1	0
Metabolism	Glycan biosynthesis and metabolism	map00511	Other glycan degradation	1	0
Metabolism	Glycan biosynthesis and metabolism	map00531	Glycosaminoglycan degradation	1	0
Metabolism	Lipid metabolism	map00140	Steroid hormone biosynthesis	1	0
Metabolism	Carbohydrate metabolism	map00630	Glyoxylate and dicarboxylate metabolism	1	0
Metabolism	Metabolism of cofactors and vitamins	map00860	Porphyrin and chlorophyll metabolism	1	0
Metabolism	Xenobiotics biodegradation and metabolism	map00983	Drug metabolism - other enzymes	1	0
Metabolism	Xenobiotics biodegradation and metabolism	map00982	Drug metabolism - cytochrome P450	1	0
Metabolism	Xenobiotics biodegradation and metabolism	map00980	Metabolism of xenobiotics by cytochrome P450	1	0
Metabolism	Carbohydrate metabolism	map00520	Amino sugar and nucleotide sugar metabolism	1	0
Metabolism	Carbohydrate metabolism	map00053	Ascorbate and aldarate metabolism	1	0
Metabolism	Carbohydrate metabolism	map00052	Galactose metabolism	1	0
Metabolism	Lipid metabolism	map01040	Biosynthesis of unsaturated fatty acids	1	0
Metabolism	Carbohydrate metabolism	map00030	Pentose phosphate pathway	1	0
Metabolism	Amino acid metabolism	map00380	Tryptophan metabolism	1	0
Metabolism	Glycan biosynthesis and metabolism	map00603	Glycosphingolipid biosynthesis - globo and isoglobo series	1	0
Metabolism	Glycan biosynthesis and metabolism	map00604	Glycosphingolipid biosynthesis - ganglio series	1	0
Metabolism	Metabolism of cofactors and vitamins	map00830	Retinol metabolism	1	0
Environmental Information Processing	Signaling molecules and interaction	map04512	ECM-receptor interaction	1	0
Environmental Information Processing	Signal transduction	map04068	FoxO signaling pathway	1	0
Environmental Information Processing	Signal transduction	map04668	TNF signaling pathway	1	0
Environmental Information Processing	Signal transduction	map04151	PI3K-Akt signaling pathway	1	0
Environmental Information Processing	Signal transduction	map04152	AMPK signaling pathway	1	0
Cellular Processes	Cellular community - eukaryotes	map04510	Focal adhesion	1	0
Cellular Processes	Cell growth and death	map04210	Apoptosis	3	0
Cellular Processes	Transport and catabolism	map04146	Peroxisome	4	0
Cellular Processes	Transport and catabolism	map04142	Lysosome	4	0
Cellular Processes	Transport and catabolism	map04140	Autophagy - animal	2	0
Organismal Systems	Aging	map04212	Longevity regulating pathway - worm	5	0
Organismal Systems	Aging	map04213	Longevity regulating pathway - multiple species	1	0
Organismal Systems	Aging	map04211	Longevity regulating pathway	1	0
Organismal Systems	Endocrine system	map03320	PPAR signaling pathway	1	0
Organismal Systems	Immune system	map04621	NOD-like receptor signaling pathway	2	0
Organismal Systems	Endocrine system	map04924	Renin secretion	2	0
Organismal Systems	Immune system	map04624	Toll and Imd signaling pathway	1	0
Organismal Systems	Immune system	map04612	Antigen processing and presentation	2	0
Organismal Systems	Endocrine system	map04912	GnRH signaling pathway	1	0
Human Diseases	Cancers: Overview	map05206	MicroRNAs in cancer	1	0
Human Diseases	Cancers: Overview	map05204	Chemical carcinogenesis	1	0
Human Diseases	Neurodegenerative diseases	map05014	Amyotrophic lateral sclerosis (ALS)	1	0
KEGG pathway enrichment analysis of B. tabaci DEGs in response to matrine (BtM) treatment.
First Category	Second Category	pathway ID	Description	BtM_vsBt_up numbers	BtM_vsBt_down numbers
Metabolism	Amino acid metabolism	map00310	Lysine degradation	1	0
Metabolism	Lipid metabolism	map00071	Fatty acid degradation	3	0
Metabolism	Amino acid metabolism	map00250	Alanine, aspartate and glutamate metabolism	3	0
Metabolism	Lipid metabolism	map00061	Fatty acid biosynthesis	5	3
Metabolism	Metabolism of cofactors and vitamins	map00790	Folate biosynthesis	2	0
Metabolism	Lipid metabolism	map00140	Steroid hormone biosynthesis	16	2
Metabolism	Metabolism of other amino acids	map00410	beta-Alanine metabolism	2	0
Metabolism	Carbohydrate metabolism	map00650	Butanoate metabolism	2	0
Metabolism	Nucleotide metabolism	map00230	Purine metabolism	9	0
Metabolism	Metabolism of cofactors and vitamins	map00860	Porphyrin and chlorophyll metabolism	15	2
Metabolism	Metabolism of cofactors and vitamins	map00780	Biotin metabolism	1	0
Metabolism	Lipid metabolism	map00072	Synthesis and degradation of ketone bodies	1	0
Metabolism	Amino acid metabolism	map00260	Glycine, serine and threonine metabolism	4	0
Metabolism	Biosynthesis of other secondary metabolites	map00261	Monobactam biosynthesis	1	0
Metabolism	Amino acid metabolism	map00380	Tryptophan metabolism	4	0
Metabolism	Lipid metabolism	map00062	Fatty acid elongation	6	0
Metabolism	Amino acid metabolism	map00270	Cysteine and methionine metabolism	1	0
Metabolism	Carbohydrate metabolism	map00040	Pentose and glucuronate interconversions	17	2
Metabolism	Lipid metabolism	map00561	Glycerolipid metabolism	4	0
Metabolism	Metabolism of cofactors and vitamins	map00670	One carbon pool by folate	2	0
Metabolism	Metabolism of cofactors and vitamins	map00770	Pantothenate and CoA biosynthesis	2	0
Metabolism	Xenobiotics biodegradation and metabolism	map00980	Metabolism of xenobiotics by cytochrome P450	15	2
Metabolism	Lipid metabolism	map00564	Glycerophospholipid metabolism	5	0
Metabolism	Xenobiotics biodegradation and metabolism	map00983	Drug metabolism - other enzymes	15	2
Metabolism	Xenobiotics biodegradation and metabolism	map00982	Drug metabolism - cytochrome P450	15	2
Metabolism	Metabolism of terpenoids and polyketides	map00981	Insect hormone biosynthesis	2	1
Metabolism	Carbohydrate metabolism	map00562	Inositol phosphate metabolism	2	0
Metabolism	Carbohydrate metabolism	map00051	Fructose and mannose metabolism	3	0
Metabolism	Carbohydrate metabolism	map00052	Galactose metabolism	12	1
Metabolism	Carbohydrate metabolism	map00053	Ascorbate and aldarate metabolism	16	2
Metabolism	Amino acid metabolism	map00280	Valine, leucine and isoleucine degradation	3	0
Metabolism	Metabolism of cofactors and vitamins	map00760	Nicotinate and nicotinamide metabolism	1	0
Metabolism	Glycan biosynthesis and metabolism	map00601	Glycosphingolipid biosynthesis - lacto and neolacto series	2	0
Metabolism	Glycan biosynthesis and metabolism	map00603	Glycosphingolipid biosynthesis - globo and isoglobo series	3	1
Metabolism	Amino acid metabolism	map00360	Phenylalanine metabolism	2	0
Metabolism	Glycan biosynthesis and metabolism	map00511	Other glycan degradation	2	1
Metabolism	Amino acid metabolism	map00350	Tyrosine metabolism	2	0
Metabolism	Lipid metabolism	map00100	Steroid biosynthesis	6	1
Metabolism	Carbohydrate metabolism	map00020	Citrate cycle (TCA cycle)	8	0
Metabolism	Metabolism of other amino acids	map00450	Selenocompound metabolism	1	0
Metabolism	Amino acid metabolism	map00290	Valine, leucine and isoleucine biosynthesis	2	0
Metabolism	Lipid metabolism	map00590	Arachidonic acid metabolism	1	0
Metabolism	Metabolism of terpenoids and polyketides	map00900	Terpenoid backbone biosynthesis	0	1
Metabolism	Amino acid metabolism	map00220	Arginine biosynthesis	1	0
Metabolism	Carbohydrate metabolism	map00500	Starch and sucrose metabolism	15	0
Metabolism	Carbohydrate metabolism	map00030	Pentose phosphate pathway	4	0
Metabolism	Metabolism of cofactors and vitamins	map00740	Riboflavin metabolism	2	1
Metabolism	Carbohydrate metabolism	map00620	Pyruvate metabolism	7	0
Metabolism	Metabolism of cofactors and vitamins	map00830	Retinol metabolism	18	3
Metabolism	Biosynthesis of other secondary metabolites	map00232	Caffeine metabolism	1	0
Metabolism	Energy metabolism	map00910	Nitrogen metabolism	2	0
Metabolism	Amino acid metabolism	map00330	Arginine and proline metabolism	7	0
Metabolism	Glycan biosynthesis and metabolism	map00532	Glycosaminoglycan biosynthesis - chondroitin sulfate / dermatan sulfate	0	1
Metabolism	Glycan biosynthesis and metabolism	map00531	Glycosaminoglycan degradation	3	1
Metabolism	Carbohydrate metabolism	map00630	Glyoxylate and dicarboxylate metabolism	6	0
Metabolism	Energy metabolism	map00920	Sulfur metabolism	1	0
Metabolism	Metabolism of other amino acids	map00430	Taurine and hypotaurine metabolism	2	0
Metabolism	Metabolism of cofactors and vitamins	map00730	Thiamine metabolism	2	0
Metabolism	Lipid metabolism	map01040	Biosynthesis of unsaturated fatty acids	7	0
Metabolism	Metabolism of other amino acids	map00480	Glutathione metabolism	5	0
Metabolism	Carbohydrate metabolism	map00520	Amino sugar and nucleotide sugar metabolism	7	4
Metabolism	Biosynthesis of other secondary metabolites	map00524	Neomycin, kanamycin and gentamicin biosynthesis	1	0
Metabolism	Nucleotide metabolism	map00240	Pyrimidine metabolism	1	1
Metabolism	Carbohydrate metabolism	map00010	Glycolysis / Gluconeogenesis	5	0
Metabolism	Lipid metabolism	map00600	Sphingolipid metabolism	2	0
Metabolism	Carbohydrate metabolism	map00640	Propanoate metabolism	3	0
Metabolism	Glycan biosynthesis and metabolism	map00604	Glycosphingolipid biosynthesis - ganglio series	3	1
Genetic Information Processing	Transcription	map03040	Spliceosome	8	0
Genetic Information Processing	Translation	map00970	Aminoacyl-tRNA biosynthesis	1	0
Genetic Information Processing	Translation	map03013	RNA transport	3	1
Genetic Information Processing	Translation	map03010	Ribosome	0	1
Genetic Information Processing	Translation	map03015	mRNA surveillance pathway	0	1
Genetic Information Processing	Folding, sorting and degradation	map04141	Protein processing in endoplasmic reticulum	9	1
Genetic Information Processing	Folding, sorting and degradation	map04120	Ubiquitin mediated proteolysis	1	0
Environmental Information Processing	Signal transduction	map04330	Notch signaling pathway	0	1
Environmental Information Processing	Signal transduction	map04024	cAMP signaling pathway	4	1
Environmental Information Processing	Signal transduction	map04392	Hippo signaling pathway - multiple species	0	2
Environmental Information Processing	Signal transduction	map04390	Hippo signaling pathway	4	1
Environmental Information Processing	Signal transduction	map04391	Hippo signaling pathway - fly	3	7
Environmental Information Processing	Signal transduction	map04015	Rap1 signaling pathway	4	1
Environmental Information Processing	Signal transduction	map04010	MAPK signaling pathway	12	0
Environmental Information Processing	Signal transduction	map04013	MAPK signaling pathway - fly	3	0
Environmental Information Processing	Signal transduction	map04012	ErbB signaling pathway	1	0
Environmental Information Processing	Signal transduction	map04310	Wnt signaling pathway	3	3
Environmental Information Processing	Signal transduction	map04668	TNF signaling pathway	1	1
Environmental Information Processing	Signal transduction	map04068	FoxO signaling pathway	4	1
Environmental Information Processing	Signaling molecules and interaction	map04060	Cytokine-cytokine receptor interaction	2	0
Environmental Information Processing	Signal transduction	map04150	mTOR signaling pathway	3	1
Environmental Information Processing	Signal transduction	map04151	PI3K-Akt signaling pathway	4	3
Environmental Information Processing	Signal transduction	map04152	AMPK signaling pathway	9	4
Environmental Information Processing	Signal transduction	map04370	VEGF signaling pathway	1	0
Environmental Information Processing	Signal transduction	map04072	Phospholipase D signaling pathway	1	0
Environmental Information Processing	Signal transduction	map04071	Sphingolipid signaling pathway	3	1
Environmental Information Processing	Signal transduction	map04070	Phosphatidylinositol signaling system	3	1
Environmental Information Processing	Signal transduction	map04066	HIF-1 signaling pathway	4	0
Environmental Information Processing	Signal transduction	map04014	Ras signaling pathway	1	2
Environmental Information Processing	Signaling molecules and interaction	map04512	ECM-receptor interaction	2	1
Environmental Information Processing	Signal transduction	map04340	Hedgehog signaling pathway	1	0
Environmental Information Processing	Signal transduction	map04341	Hedgehog signaling pathway - fly	2	1
Environmental Information Processing	Signal transduction	map04020	Calcium signaling pathway	7	1
Environmental Information Processing	Signal transduction	map04022	cGMP-PKG signaling pathway	7	1
Cellular Processes	Cellular community - eukaryotes	map04530	Tight junction	3	0
Cellular Processes	Cellular community - eukaryotes	map04550	Signaling pathways regulating pluripotency of stem cells	2	1
Cellular Processes	Cellular community - eukaryotes	map04520	Adherens junction	2	0
Cellular Processes	Cellular community - eukaryotes	map04540	Gap junction	1	1
Cellular Processes	Cell motility	map04810	Regulation of actin cytoskeleton	5	2
Cellular Processes	Transport and catabolism	map04146	Peroxisome	13	2
Cellular Processes	Transport and catabolism	map04145	Phagosome	4	1
Cellular Processes	Transport and catabolism	map04144	Endocytosis	10	0
Cellular Processes	Transport and catabolism	map04142	Lysosome	35	3
Cellular Processes	Transport and catabolism	map04140	Autophagy - animal	15	0
Cellular Processes	Cellular community - eukaryotes	map04510	Focal adhesion	6	1
Cellular Processes	Cell growth and death	map04114	Oocyte meiosis	1	2
Cellular Processes	Cell growth and death	map04115	p53 signaling pathway	1	0
Cellular Processes	Cell growth and death	map04210	Apoptosis	22	0
Cellular Processes	Cell growth and death	map04214	Apoptosis - fly	1	0
Organismal Systems	Endocrine system	map04921	Oxytocin signaling pathway	6	1
Organismal Systems	Endocrine system	map04920	Adipocytokine signaling pathway	4	0
Organismal Systems	Endocrine system	map04923	Regulation of lipolysis in adipocytes	1	0
Organismal Systems	Immune system	map04621	NOD-like receptor signaling pathway	12	0
Organismal Systems	Endocrine system	map04925	Aldosterone synthesis and secretion	6	2
Organismal Systems	Endocrine system	map04924	Renin secretion	15	1
Organismal Systems	Immune system	map04624	Toll and Imd signaling pathway	1	1
Organismal Systems	Sensory system	map04740	Olfactory transduction	1	1
Organismal Systems	Sensory system	map04745	Phototransduction - fly	4	1
Organismal Systems	Sensory system	map04744	Phototransduction	0	1
Organismal Systems	Immune system	map04640	Hematopoietic cell lineage	2	0
Organismal Systems	Nervous system	map04728	Dopaminergic synapse	3	3
Organismal Systems	Development	map04320	Dorso-ventral axis formation	1	0
Organismal Systems	Nervous system	map04722	Neurotrophin signaling pathway	0	1
Organismal Systems	Nervous system	map04726	Serotonergic synapse	2	1
Organismal Systems	Nervous system	map04720	Long-term potentiation	1	1
Organismal Systems	Nervous system	map04730	Long-term depression	1	0
Organismal Systems	Immune system	map04650	Natural killer cell mediated cytotoxicity	1	0
Organismal Systems	Nervous system	map04727	GABAergic synapse	3	1
Organismal Systems	Nervous system	map04725	Cholinergic synapse	1	1
Organismal Systems	Nervous system	map04724	Glutamatergic synapse	1	2
Organismal Systems	Nervous system	map04723	Retrograde endocannabinoid signaling	1	1
Organismal Systems	Immune system	map04666	Fc gamma R-mediated phagocytosis	3	0
Organismal Systems	Immune system	map04664	Fc epsilon RI signaling pathway	1	0
Organismal Systems	Circulatory system	map04260	Cardiac muscle contraction	1	0
Organismal Systems	Circulatory system	map04261	Adrenergic signaling in cardiomyocytes	3	2
Organismal Systems	Immune system	map04670	Leukocyte transendothelial migration	3	0
Organismal Systems	Immune system	map04062	Chemokine signaling pathway	2	1
Organismal Systems	Digestive system	map04978	Mineral absorption	1	0
Organismal Systems	Digestive system	map04972	Pancreatic secretion	6	0
Organismal Systems	Digestive system	map04970	Salivary secretion	3	1
Organismal Systems	Digestive system	map04976	Bile secretion	2	0
Organismal Systems	Digestive system	map04977	Vitamin digestion and absorption	5	0
Organismal Systems	Digestive system	map04974	Protein digestion and absorption	3	0
Organismal Systems	Digestive system	map04975	Fat digestion and absorption	5	0
Organismal Systems	Environmental adaptation	map04713	Circadian entrainment	1	2
Organismal Systems	Circulatory system	map04270	Vascular smooth muscle contraction	3	1
Organismal Systems	Excretory system	map04964	Proximal tubule bicarbonate reclamation	2	0
Organismal Systems	Excretory system	map04961	Endocrine and other factor-regulated calcium reabsorption	2	0
Organismal Systems	Excretory system	map04960	Aldosterone-regulated sodium reabsorption	2	0
Organismal Systems	Endocrine system	map03320	PPAR signaling pathway	6	0
Organismal Systems	Endocrine system	map04922	Glucagon signaling pathway	7	1
Organismal Systems	Immune system	map04658	Th1 and Th2 cell differentiation	0	1
Organismal Systems	Development	map04360	Axon guidance	1	1
Organismal Systems	Endocrine system	map04918	Thyroid hormone synthesis	2	0
Organismal Systems	Endocrine system	map04919	Thyroid hormone signaling pathway	4	0
Organismal Systems	Digestive system	map04973	Carbohydrate digestion and absorption	2	0
Organismal Systems	Endocrine system	map04910	Insulin signaling pathway	10	4
Organismal Systems	Endocrine system	map04911	Insulin secretion	2	0
Organismal Systems	Endocrine system	map04912	GnRH signaling pathway	2	1
Organismal Systems	Endocrine system	map04913	Ovarian steroidogenesis	1	0
Organismal Systems	Endocrine system	map04914	Progesterone-mediated oocyte maturation	1	0
Organismal Systems	Endocrine system	map04915	Estrogen signaling pathway	8	1
Organismal Systems	Endocrine system	map04916	Melanogenesis	2	2
Organismal Systems	Endocrine system	map04917	Prolactin signaling pathway	1	0
Organismal Systems	Digestive system	map04971	Gastric acid secretion	3	1
Organismal Systems	Sensory system	map04750	Inflammatory mediator regulation of TRP channels	1	1
Organismal Systems	Aging	map04213	Longevity regulating pathway - multiple species	11	0
Organismal Systems	Aging	map04212	Longevity regulating pathway - worm	9	3
Organismal Systems	Aging	map04211	Longevity regulating pathway	3	0
Organismal Systems	Environmental adaptation	map04711	Circadian rhythm - fly	0	1
Organismal Systems	Endocrine system	map04614	Renin-angiotensin system	3	0
Organismal Systems	Immune system	map04612	Antigen processing and presentation	21	0
Organismal Systems	Immune system	map04611	Platelet activation	5	0
Human Diseases	Infectious diseases: Bacterial	map05152	Tuberculosis	0	1
Human Diseases	Cardiovascular diseases	map05416	Viral myocarditis	2	0
Human Diseases	Infectious diseases: Bacterial	map05110	Vibrio cholerae infection	3	0
Human Diseases	Substance dependence	map05034	Alcoholism	3	2
Human Diseases	Substance dependence	map05030	Cocaine addiction	2	0
Human Diseases	Endocrine and metabolic diseases	map04950	Maturity onset diabetes of the young	1	0
Human Diseases	Substance dependence	map05032	Morphine addiction	2	1
Human Diseases	Cancers: Overview	map05230	Central carbon metabolism in cancer	3	1
Human Diseases	Infectious diseases: Parasitic	map05142	Chagas disease (American trypanosomiasis)	1	0
Human Diseases	Infectious diseases: Bacterial	map05134	Legionellosis	8	0
Human Diseases	Infectious diseases: Bacterial	map05131	Shigellosis	2	0
Human Diseases	Infectious diseases: Bacterial	map05130	Pathogenic Escherichia coli infection	3	1
Human Diseases	Infectious diseases: Bacterial	map05133	Pertussis	0	1
Human Diseases	Infectious diseases: Bacterial	map05132	Salmonella infection	3	0
Human Diseases	Cancers: Specific types	map05224	Breast cancer	1	2
Human Diseases	Substance dependence	map05031	Amphetamine addiction	3	1
Human Diseases	Cancers: Specific types	map05223	Non-small cell lung cancer	1	0
Human Diseases	Cancers: Specific types	map05222	Small cell lung cancer	0	1
Human Diseases	Drug resistance: Antineoplastic	map01522	Endocrine resistance	0	1
Human Diseases	Cardiovascular diseases	map05418	Fluid shear stress and atherosclerosis	3	1
Human Diseases	Cardiovascular diseases	map05412	Arrhythmogenic right ventricular cardiomyopathy (ARVC)	2	0
Human Diseases	Cardiovascular diseases	map05410	Hypertrophic cardiomyopathy (HCM)	3	1
Human Diseases	Cancers: Overview	map05205	Proteoglycans in cancer	6	1
Human Diseases	Cancers: Overview	map05231	Choline metabolism in cancer	1	0
Human Diseases	Infectious diseases: Viral	map05166	Human T-cell leukemia virus 1 infection	1	0
Human Diseases	Infectious diseases: Viral	map05164	Influenza A	12	0
Human Diseases	Infectious diseases: Viral	map05162	Measles	8	0
Human Diseases	Infectious diseases: Viral	map05160	Hepatitis C	1	0
Human Diseases	Infectious diseases: Viral	map05161	Hepatitis B	1	0
Human Diseases	Infectious diseases: Viral	map05168	Herpes simplex infection	1	0
Human Diseases	Infectious diseases: Viral	map05169	Epstein-Barr virus infection	1	1
Human Diseases	Infectious diseases: Parasitic	map05143	African trypanosomiasis	1	0
Human Diseases	Cardiovascular diseases	map05414	Dilated cardiomyopathy (DCM)	2	1
Human Diseases	Infectious diseases: Parasitic	map05145	Toxoplasmosis	8	1
Human Diseases	Infectious diseases: Parasitic	map05146	Amoebiasis	1	1
Human Diseases	Neurodegenerative diseases	map05012	Parkinson disease	2	0
Human Diseases	Neurodegenerative diseases	map05010	Alzheimer disease	1	1
Human Diseases	Neurodegenerative diseases	map05016	Huntington disease	3	0
Human Diseases	Neurodegenerative diseases	map05014	Amyotrophic lateral sclerosis (ALS)	3	0
Human Diseases	Drug resistance: Antineoplastic	map01521	EGFR tyrosine kinase inhibitor resistance	1	0
Human Diseases	Cancers: Specific types	map05217	Basal cell carcinoma	1	1
Human Diseases	Cancers: Specific types	map05214	Glioma	1	1
Human Diseases	Cancers: Specific types	map05215	Prostate cancer	1	0
Human Diseases	Endocrine and metabolic diseases	map04940	Type I diabetes mellitus	1	0
Human Diseases	Immune diseases	map05340	Primary immunodeficiency	1	0
Human Diseases	Cancers: Overview	map05206	MicroRNAs in cancer	2	1
Human Diseases	Cancers: Overview	map05204	Chemical carcinogenesis	15	2
Human Diseases	Cancers: Overview	map05203	Viral carcinogenesis	2	0
Human Diseases	Cancers: Overview	map05202	Transcriptional misregulation in cancer	3	1
Human Diseases	Cancers: Overview	map05200	Pathways in cancer	2	5
Human Diseases	Immune diseases	map05323	Rheumatoid arthritis	1	0
Human Diseases	Neurodegenerative diseases	map05020	Prion diseases	1	0
Human Diseases	Infectious diseases: Bacterial	map05100	Bacterial invasion of epithelial cells	2	0
Human Diseases	Endocrine and metabolic diseases	map04933	AGE-RAGE signaling pathway in diabetic complications	1	0
Human Diseases	Endocrine and metabolic diseases	map04930	Type II diabetes mellitus	1	0
Human Diseases	Endocrine and metabolic diseases	map04931	Insulin resistance	6	0
KEGG pathway enrichment analysis of B. tabaci DEGs in response to A. attenuates + matrine (BtAM) treatment.
First Category	Second Category	pathway ID	Description	BtAM_vs_Bt_up numbers	BtAM_vs_Bt_down numbers
Metabolism	Nucleotide metabolism	map00230	Purine metabolism	1	0
Metabolism	Carbohydrate metabolism	map00040	Pentose and glucuronate interconversions	1	0
Metabolism	Amino acid metabolism	map00350	Tyrosine metabolism	1	0
Metabolism	Lipid metabolism	map00140	Steroid hormone biosynthesis	1	0
Metabolism	Metabolism of cofactors and vitamins	map00860	Porphyrin and chlorophyll metabolism	1	0
Metabolism	Lipid metabolism	map01040	Biosynthesis of unsaturated fatty acids	1	0
Metabolism	Xenobiotics biodegradation and metabolism	map00983	Drug metabolism - other enzymes	1	0
Metabolism	Xenobiotics biodegradation and metabolism	map00982	Drug metabolism - cytochrome P450	1	0
Metabolism	Xenobiotics biodegradation and metabolism	map00980	Metabolism of xenobiotics by cytochrome P450	1	0
Metabolism	Carbohydrate metabolism	map00053	Ascorbate and aldarate metabolism	1	0
Metabolism	Nucleotide metabolism	map00240	Pyrimidine metabolism	1	0
Metabolism	Metabolism of cofactors and vitamins	map00830	Retinol metabolism	1	0
Genetic Information Processing	Transcription	map03020	RNA polymerase	1	0
Environmental Information Processing	Signal transduction	map04152	AMPK signaling pathway	1	0
Cellular Processes	Cellular community - eukaryotes	map04540	Gap junction	1	0
Cellular Processes	Cell growth and death	map04210	Apoptosis	2	0
Cellular Processes	Cellular community - eukaryotes	map04530	Tight junction	1	0
Cellular Processes	Transport and catabolism	map04142	Lysosome	1	0
Cellular Processes	Transport and catabolism	map04145	Phagosome	1	0
Organismal Systems	Aging	map04212	Longevity regulating pathway - worm	1	0
Organismal Systems	Endocrine system	map03320	PPAR signaling pathway	1	0
Human Diseases	Infectious diseases: Viral	map05168	Herpes simplex infection	1	0
Human Diseases	Cancers: Overview	map05202	Transcriptional misregulation in cancer	2	0
Human Diseases	Neurodegenerative diseases	map05016	Huntington disease	1	0
Human Diseases	Infectious diseases: Bacterial	map05130	Pathogenic Escherichia coli infection	1	0
Human Diseases	Substance dependence	map05034	Alcoholism	2	0
Human Diseases	Cancers: Overview	map05204	Chemical carcinogenesis	1	0
Human Diseases	Immune diseases	map05322	Systemic lupus erythematosus	2	0
