# Supplementary material for: Comparative transcriptome analysis reveals differences in gene expression in whitefly following individual or combined applications of Akanthomyces attenuatus (Zare & Gams) and matrine
Source: BMC Genomics. 2022 Dec 6;23:808. doi: 10.1186/s12864-022-09048-9 (PMC9727895; doi:10.1186/s12864-022-09048-9)
Supplement: Supplementary file 4 — Additional file 4. Summary of Kyoto Encyclopedia of Genes and Genomes (KEGG) reference pathways of whiteflies associated with different treatments. (A) Akanthomyces attenuatus upregulated pathways; (B) matrine upregulated pathways; (C) matrine downregulated pathways; and (D) Akanthomyces attenuatus + matrine upregulated pathways. [file 12864_2022_9048_MOESM4_ESM.xlsx]

## Sheet: gene id
	gene ID	FC(A/CK)	Log2FC(A/CK)	Gene description	NR	NT
A/CK	Bta00818	2.739	1.45371	Late embryogenesis abundant protein;YtxH-like protein;Apolipoprotein A1/A4/E domain	XP_018915417.1	XM_019059872
	Bta05911	5.854	2.54951	Fatty acid desaturase	XP_018896137.1	XM_019040592
	Bta11879	5.854	2.54951	Acyl-CoA Delta(11) desaturase	XP_018912748.1	XM_019057203
	Bta07904	3.283	1.7152	cuticle protein	XP_018897355	XM_019041810
	Bta05757	0.379	-1.39927	CTLMA2	XP_018908869.1	XM_019053324
	Bta01761	0.446	-1.16354	von Willebrand factor C domain-containing protein 2-like	XP_018899975.1	XM_019044430
B/CK	Bta00818	8.138	3.02475	Protein LEA-1	XP_018915417.1	XM_019059872
	Bta05911	5.494	2.45774	Papain family cysteine protease	XP_018896137.1	XM_019040592
	Bta09536	5.423	2.43908	Cytochrome P450	XP_018911439.1	XM_019055894
	Bta07904	4.788	2.25954	Cuticle protein	XP_018897355.1	XM_019041810
	Bta05757	0.379	-1.39927	CTLMA2	XP_018908869.1	XM_019053324		Bta07853
	Bta01761	0.446	-1.16354	von Willebrand factor C domain-containing protein 2-like	XP_018899975.1	XM_019044430		Bta15654
								Bta11629
C/CK	Bta00818	3.942	1.97883	Protein LEA-1	XP_018915417.1	XM_019059872		Bta13360
	Bta05911	3.186	1.67196	Papain family cysteine protease	XP_018896137.1	XM_019040592		Bta12487	3
	Bta11879	8.595	3.10356	Acyl-CoA Delta(11)	XP_018912748.1	XM_019057203		Bta07904
	Bta01616	0.274	-1.86706	Protein msta, isoform A	XP_018906177.1	XM_019050632		Bta01761
	Bta09536	2.842	1.50697	Cytochrome P450	XP_018911439.1	XM_019055894		Bta07704
	Bta13466	0.305	-1.71425	Peroxidase	XP_018902871.1	XM_019047326		Bta04635
								Bta11224
	Bta09536							Bta09263
	Bta05604							Bta08790
	Bta15374							Bta14060
	Bta03375							Bta05178
	Bta13272	3						Bta05091
	Bta06385							Bta00253
	Bta07727							Bta07899
	Bta09558							Bta14008
	Bta01572							Bta10132
	Bta07737							Bta11792
	Bta11333							Bta07543
	Bta09553							Bta10911
	Bta04804							Bta03997
	Bta08567							Bta08493
	Bta09545							Bta04758
	Bta15523							Bta11490
	Bta11374							Bta01237
								Bta13103
								Bta08713
								Bta05742
								Bta05395
	Bta01616							Bta14907
	Bta05871							Bta05757
	Bta10028							Bta13768
	Bta01646							Bta03297
	Bta12247							Bta13094
	Bta01253							Bta08405
	Bta12307							Bta04892
	Bta06515							Bta00151
	Bta09564							Bta14881
	Bta13466							Bta09581
	Bta09048							Bta13088
	Bta07957							Bta11114
	Bta14754							Bta01287
	Bta15139							Bta00608
	Bta03900							Bta10684
	Bta02475							Bta10334
	Bta02136							Bta13625
	Bta04161							Bta15666
	Bta09690							Bta06562
	Bta15751							Bta00814
	Bta08328							Bta06325
	Bta05550							Bta05915
	Bta04938							Bta15684
	Bta10757							Bta15646
	Bta14361							Bta13779
	Bta09568							Bta04889
	Bta08300							Bta02553
	Bta05786							Bta08913
	Bta08394							Bta00780
	Bta12044							Bta12493
	Bta04682							Bta01771
								Bta14774

## Sheet: A. attenuatus vs control
Well	Target	Sample	Cq Mean					Bta11879	Bta07904	Bta05757	Bta01761	Actin
A01	879	A					A-1	27.385	19.0867	25.4867	26.55	17.22
A02	879	A	27.75				A-2	27.8867	20.705	26.7667	25.965	17.3933
A03	879	A	27.02				A-3	29.405	21.795	26.4767	27.71	18.3967
A04	7904	A	19.33				CK-1	30.7833	22.02	25.33	25.425	17.6967
A05	7904	A	19.37				CK-2	31.0733	22.8533	24.8267	25.9367	17.8933
A06	7904	A	18.56				CK-3	31.325	23.72	25.13	27.49	18.2567
A01	5757	A	25.47
A02	5757	A	25.43
A03	5757	A	25.56
A10	5757	C	25.2
A11	1761	C	25.66
A12			0
B01	879	A
B02	879	A	29.02
B03	879	A	29.79
B04	7904	A	21.23			Bta11879	10.165	-2.94667	-2.94667	7.70966	2.94667	2.55611
B05	7904	A	20.18				10.4933	-2.61833	-2.61833	6.1404	2.61833
B06	7904	A					11.0083	-2.10333	-2.10333	4.29701	2.10333
B01	5757	A	26.9				13.0867	13.1117	0	1	0
B02	5757	A	26.65				13.18	13.1117	0	1	0
B03	5757	A	26.75				13.0683	13.1117	0	1	0
B10	5757	C	24.06
B11	1761	C	25.19			Bta07904	1.86667	-3.04889	-3.04889	8.27574	3.04889	2.05667
B12			0				3.31167	-1.60389	-1.60389	3.03962	1.60389
C01	879	A	28.04				3.39833	-1.51722	-1.51722	2.86239	1.51722
C02	879	A	28.05				4.32333	4.91556	0	1	0
C03	879	A	27.57				4.96	4.91556	0	1	0
C04	7904	A					5.46333	4.91556	0	1	0
C05	7904	A	21.05
C06	7904	A	22.54			Bta05757	8.26667	1.12	1.12	0.460094	-1.12	-1.3437
C01	5757	A	26.48				9.37333	2.10222	2.10222	0.232899	-2.10222
C02	5757	A	26.77				8.08	0.808889	0.808889	0.570821	-0.808889
C03	5757	A	26.18				7.63333	7.14667	0	1	0
C10	5757	C	25				6.93333	7.27111	0	1	0
C11	1761	C	26.13				6.87333	7.27111	0	1	0
C12			0
D01	1761	A				Bta01761	9.33	0.995	0.995	0.501736	-0.995	-0.736667
D02	1761	A	26.55				8.57167	0.236667	0.236667	0.848704	-0.236667
D03	1761	A					9.31333	0.978333	0.978333	0.507566	-0.978333
D04	actin	A					7.72833	8.335	0	1	0
D05	actin	A					8.04333	8.335	0	1	0
D06	actin	A	17.22				9.23333	8.335	0	1	0
D07	actin	C	17.74
D08	actin	C	17.72
D09	actin	C	17.63
D10	5757	C	24.89
D11	1761	C	25.84
D12			0
E01	1761	A	26.2
E02	1761	A
E03	1761	A	25.73
E04	actin	A	17.51
E05	actin	A	16.96
E06	actin	A	17.71
E07	actin	C	17.75
E08	actin	C	17.29
E09	actin	C	18.64
E10	5757	C	24.38
E11	1761	C	25.84
E12			0
F01	1761	A	27.74
F02	1761	A	27.67
F03	1761	A	27.72
F04	actin	A	18.76
F05	actin	A	18.24
F06	actin	A	18.19
F07	actin	C	18.09
F08	actin	C	18.47
F09	actin	C	18.21
F10	5757	C	26.22
F11	1761	C	27.49
F12			0
G01	879	C	31.03
G02	879	C	30.8
G03	879	C	30.52
G04	879	C	31.56
G05	879	C	30.55
G06	879	C	31.11
G07	879	C	31.78
G08	879	C
G09	879	C	30.87
G10	5757	C	26.11
G11	1761	C	28.01
G12			0
H01	7904	C	22
H02	7904	C	22.05
H03	7904	C	22.01
H04	7904	C	22.75
H05	7904	C	22.89
H06	7904	C	22.92
H07	7904	C	23.77
H08	7904	C	23.68
H09	7904	C	23.71
H10	5757	C	26.49
H11	1761	C	28.01
H12			0
D01	5757	CK	25.23
D02	5757	CK	25.31
D03	5757	CK	25.45
E01	5757	CK	24.64
E02	5757	CK	25
E03	5757	CK	24.84
F01	5757	CK	25.05
F02	5757	CK	25.23
F03	5757	CK	25.11
Well	Target	Sample	Cq
A11	1761	C	25.66
B11	1761	C	25.19
C11	1761	C	26.13
D11	1761	C	25.84
E11	1761	C	25.84
F11	1761	C	27.49
G11	1761	C
H11	1761	C

## Sheet: Matrine vs control
Well	Sample	Target	Cq			bta9536	bta7904	bta5757	bta1761	actin
A01	M	9536	36.86		B-1	37.35	21.9367	27.6833	29.24	18.575
A02	M	9536	38.04		B-2	37.4867	21.98	27.4433	28.5467	18.88
A03	M	9536	37.15		B-3	37.0333	21.51	27.39	28.51	18.45
B01	M	9536	36.89		CK-1	38.55	23.05	25.89	25.8833	18.35
B02	M	9536	37.2		CK-2	38.55	22.62	25.2933	25.7967	19.27
B03	M	9536	38.37		CK-3	38.55	23.0533	24.8333	25.42	19.23
C01	M	9536	37.36
C02	M	9536	37.21		bta9536
C03	M	9536	36.53		B-1	18.775	18.775	-0.825	1.77154	0.825	0.751667
D01	M	7904	22.12		B-2	18.6067	18.6067	-0.693333	1.61702	0.693333
D02	M	7904	22.04		B-3	18.5833	18.5833	-0.736667	1.66632	0.736667
D03	M	7904	21.65		CK-1	20.2	19.6	0	1	0
E01	M	7904	21.57		CK-2	19.28	19.3	0	1	0
E02	M	7904	22.24		CK-3	19.32	19.32	0	1	0
E03	M	7904	22.13
F01	M	7904	22.57		bta7904
F02	M	7904	20.96		B-1	3.36167	3.36167	-0.596111	1.51164	0.596111	0.783889
F03	M	7904	21		B-2	3.1	3.1	-0.857778	1.81224	0.857778
A04	CK	9536	38.55		B-3	3.06	3.06	-0.897778	1.86319	0.897778
A05	CK	9536	38.55		CK-1	4.7	3.95778	0	1	0
A06	CK	9536	38.55		CK-2	3.35	3.95778	0	1	0
B04	CK	9536	38.55		CK-3	3.82333	3.95778	0	1	0
B05	CK	9536	38.55
B06	CK	9536	38.55		bta5757
C04	CK	9536	38.55		B-1	9.10833	9.10833	2.71944	0.151833	-2.71944	-2.48167
C05	CK	9536	38.55		B-2	8.56333	8.56333	2.17444	0.221527	-2.17444
C06	CK	9536	38.55		B-3	8.94	8.94	2.55111	0.170624	-2.55111
D04	CK	7904	23.01		CK-1	7.54	6.38889	0	1	0
D05	CK	7904	22.83		CK-2	6.02333	6.38889	0	1	0
D06	CK	7904	23.31		CK-3	5.60333	6.38889	0	1	0
E04	CK	7904	22.48
E05	CK	7904	22.42		bta1761
E06	CK	7904	22.96		B-1	10.665	10.665	3.915	0.066293	-3.915	-3.38056
F04	CK	7904	22.92		B-2	9.66667	9.66667	2.91667	0.132433	-2.91667
F05	CK	7904	23.18		B-3	10.06	10.06	3.31	0.10083	-3.31
F06	CK	7904	23.06		CK-1	7.53333	6.75	0	1	0
A01	M	5757	28.4		CK-2	6.52667	6.75	0	1	0
A02	M	5757	27.53		CK-3	6.19	6.75	0	1	0
A03	M	5757	27.12
B01	M	5757	28.82
B02	M	5757	27.5
B03	M	5757	26.01
C01	M	5757	27.97
C02	M	5757	26.81
C03	M	5757
D01	M	1761
D02	M	1761	28.79
D03	M	1761	29.69
E01	M	1761	29.48
E02	M	1761	28.48
E03	M	1761	27.68
F01	M	1761	29.61
F02	M	1761	28.4
F03	M	1761	27.52
A04	CK	5757
A05	CK	5757	26.42
A06	CK	5757	25.36
B04	CK	5757	26.04
B05	CK	5757	25.2
B06	CK	5757	24.64
C04	CK	5757	25.07
C05	CK	5757	24.63
C06	CK	5757	24.8
D04	CK	1761	26.31
D05	CK	1761	25.85
D06	CK	1761	25.49
E04	CK	1761	26.55
E05	CK	1761	25.72
E06	CK	1761	25.12
F04	CK	1761
F05	CK	1761	27.02
F06	CK	1761	27.33
G01	M	ACTIN	18.06
G02	M	ACTIN	18.9
G03	M	ACTIN	18.2
H01	M	ACTIN	19.09
H02	M	ACTIN	18.86
H03	M	ACTIN	18.7
G04	CK	ACTIN	18.3
G05	CK	ACTIN	18.96
G06	CK	ACTIN	19.55
H04	CK	ACTIN	18.4
H05	CK	ACTIN	19.58
H06	CK	ACTIN	18.91

## Sheet: A. attenutatus + Matrine vs con
Well	Sample	Target	Cq			bta879	bta1616	bta9536	bta3466	actin
A01	AM	879	32.17		C-1	31.6	33.5867	31.5467	31.66	19.2767
A02	AM	879	31.6		C-2	31.7033	33.7233	31.7967	31.5533	19.8733
A03	AM	879	31.03		C-3	31.5667	33.7233	31.04	32.2833	19.45
B01	AM	879	31.87		CK-1	32.1	31.0667	31.67	28.2433	17.2067
B02	AM	879	31.8		CK-2	31.7467	31.38	31.3633	29.32	17.3833
B03	AM	879	31.44		CK-3	31.35	31.62	31.295	28.38	17.45
C01	AM	879	29.1
C02	AM	879	29.29		bta879
C03	AM	879	29.1		C-1	12.3233	12.3233	-2.06222	4.17629	2.06222	2.29556
A04	AM	1616	N/A		C-2	11.83	11.83	-2.55556	5.87894	2.55556
A05	AM	1616	N/A		C-3	12.1167	12.1167	-2.26889	4.81952	2.26889
A06	AM	1616	N/A		CK-1	14.8933	14.3856	0	1	0
B04	AM	1616	33.57		CK-2	14.3633	14.3856	0	1	0
B05	AM	1616	32.53		CK-3	13.9	14.3856	0	1	0
B06	AM	1616	33.31
C04	AM	1616	34.36		bta1616
C05	AM	1616	33.09		C-1	14.31	14.31	0.301111	0.811627	-0.301111	-0.334444
C06	AM	1616	33.72		C-2	14.4467	14.4467	0.437778	0.738271	-0.437778
A07	AM	9536	32.1		C-3	14.2733	14.2733	0.264444	0.832519	-0.264444
A08	AM	9536	31.33		CK-1	13.86	14.0089	0	1	0
A09	AM	9536	31.37		CK-2	13.9967	14.0089	0	1	0
B07	AM	9536	31.94		CK-3	14.17	14.0089	0	1	0
B08	AM	9536	31.72
B09	AM	9536	31.73		bta9536
C07	AM	9536	30.93		C-1	12.27	12.27	-1.82611	3.5458	1.82611	2.16833
C08	AM	9536	30.46		C-2	11.9233	11.9233	-2.17278	4.50891	2.17278
C09	AM	9536	30.64		C-3	11.59	11.59	-2.50611	5.68087	2.50611
A10	AM	3466	31.24		CK-1	14.4633	14.0961	0	1	0
A11	AM	3466	32.1		CK-2	13.98	14.0961	0	1	0
A12	AM	3466	31.64		CK-3	13.845	14.0961	0	1	0
B10	AM	3466	32.08
B11	AM	3466	31.43		bta3466
B12	AM	3466	31.15		C-1	12.3833	12.3833	1.08222	0.472301	-1.08222	-0.997778
C10	AM	3466	32.41		C-2	11.68	11.68	0.378889	0.76903	-0.378889
C11	AM	3466	32.03		C-3	12.8333	12.8333	1.53222	0.345744	-1.53222
C12	AM	3466	32.41		CK-1	11.0367	11.3011	0	1	0
D01	CK	879	31.85		CK-2	11.9367	11.3011	0	1	0
D02	CK	879	32.16		CK-3	10.93	11.3011	0	1	0
D03	CK	879	32.29
E01	CK	879	30.79
E02	CK	879	30.58
E03	CK	879	30.72
F01	CK	879	31.19
F02	CK	879	31.67
F03	CK	879	31.19
D04	CK	1616	31.19
D05	CK	1616	31.16
D06	CK	1616	30.85
E04	CK	1616	31.44
E05	CK	1616	31.68
E06	CK	1616	31.02
F04	CK	1616	31.65
F05	CK	1616	32.19
F06	CK	1616	31.31
D07	CK	9536	31.78
D08	CK	9536
D09	CK	9536	31.56
E07	CK	9536	31.21
E08	CK	9536	31.51
E09	CK	9536	31.37
F07	CK	9536	N/A
F08	CK	9536	31.22
F09	CK	9536	31.76
D10	CK	3466	28.17
D11	CK	3466	28.17
D12	CK	3466	28.39
E10	CK	3466	29.36
E11	CK	3466	29.22
E12	CK	3466	29.38
F10	CK	3466	28.55
F11	CK	3466	28.18
F12	CK	3466	28.41
G02	AM	actin	18.93
G03	AM	actin	19.03
G04	AM	actin	19.87
G05	AM	actin	19.95
G06	AM	actin	19.8
G07	AM	actin	22.28
G08	AM	actin	22.5
G09	AM	actin	22.63
G10	AM	actin	21.52
G11	AM	actin	21.69
G12	AM	actin	21.73
H02	CK	actin	16.37
H03	CK	actin	17.06
H04	CK	actin	17.3
H05	CK	actin	17.26
H06	CK	actin	17.12
H07	CK	actin	17.71
H08	CK	actin	17.52
H09	CK	actin	18.12
H10	CK	actin	17.52
H11	CK	actin	17.23
H12	CK	actin	17.4
