# Supplementary material for: Comparative transcriptome analysis reveals differences in gene expression in whitefly following individual or combined applications of Akanthomyces attenuatus (Zare & Gams) and matrine
Source: BMC Genomics. 2022 Dec 6;23:808. doi: 10.1186/s12864-022-09048-9 (PMC9727895; doi:10.1186/s12864-022-09048-9)
Supplement: Supplementary file 5 — Additional file 5. Results of quantitative real time PCR. [file 12864_2022_9048_MOESM5_ESM.xls]

## Sheet: 2A
Gene_id	Gene name	Gene description	FC(A/CK)	Log2FC(A/CK)	Pvalue	Padjust	Significant	Regulate	CK_1	CK_2	CK_3	A_1	A_2	A_3	CK	A
Bta09559	Bta09559	Unknown protein	3.306	1.725	2.06196e-11	3.5831e-08	yes	up	0.83	0.89	0.93	4.76	7.6	3.97	0.883333	5.44333
Bta04635	Bta04635	Unknown protein	3.23	1.69141	1.68293e-10	1.46223e-07	yes	up	0.49	0.28	0.37	3.82	1.51	2.77	0.38	2.7
Bta08790	Bta08790	Unknown protein	3.105	1.63476	1.2856e-09	7.81903e-07	yes	up	0.68	0.3	0.23	5.23	2.31	4.14	0.403333	3.89333
Bta11224	Bta11224	Unknown protein	2.947	1.55937	3.11905e-10	2.37126e-07	yes	up	318.02	116.01	289.86	1341.39	843.72	1124.62	241.297	1103.24
Bta12487	Bta12487	Unknown protein	2.803	1.48703	7.17213e-12	1.45403e-08	yes	up	200.03	185.97	144.37	785.15	452.01	656.89	176.79	631.35
Bta14008	Bta14008	Unknown protein	2.763	1.46606	4.05314e-08	1.69005e-05	yes	up	0.86	0.68	0.82	6.83	2.19	4.66	0.786667	4.56
Bta07853	Bta07853	Vitellogenin	2.746	1.45732	3.15948e-18	3.84319e-14	yes	up	64.99	61.85	60.04	189.28	163.98	187.76	62.2933	180.34
Bta07904	Bta07904	Cuticle protein	2.631	1.39547	2.85778e-11	4.34525e-08	yes	up	191.18	194.6	160.26	653.81	400.49	614.11	182.013	556.137
Bta05757	Bta05757	CTLMA2	0.441	-1.18177	3.09551e-06	0.000570512	yes	down	37.23	85.35	67.02	6.57	18.53	21.58	63.2	15.56
Bta01761	Bta01761	von Willebrand factor C domain-containing protein 2-like	0.431	-1.21312	3.30773e-11	4.47058e-08	yes	down	4.23	7.76	7.19	2.22	2.24	2.03	6.39333	2.16333
Bta10132	Bta10132	Matrix metalloproteinase-14	2.612	1.38504	5.84769e-08	2.29456e-05	yes	up	20.11	7.94	14.01	79.98	35.35	56.83	14.02	57.3867
Bta05091	Bta05091	Galactose oxidase	2.541	1.34552	1.31087e-08	6.93277e-06	yes	up	2.71	2.39	1.71	6.94	3.3	2.95	2.27	4.39667
Bta01237	Bta01237	Fatty acyl-CoA reductase 1	2.499	1.32139	3.17865e-07	9.29332e-05	yes	up	14.86	7.16	8.43	57.62	24.51	38.56	10.15	40.23
Bta07415	Bta07415	Cuticle protein	2.494	1.31832	4.66947e-10	3.34114e-07	yes	up	16.67	16.66	29.93	72.98	61.07	42.27	21.0867	58.7733
Bta00818	Bta00818	Protein LEA-1, isoform m	2.369	1.24453	4.38401e-11	5.33271e-08	yes	up	3.11	4.01	3.45	8.55	10.39	7.64	3.52333	8.86
Bta00253	Bta00253	Cuticular protein 73D	2.349	1.23181	3.21603e-08	1.50461e-05	yes	up	2.42	1.83	3.82	8.63	7.27	5.63	2.69	7.17667
Bta13103	Bta13103	rRNA N-glycosidase	2.34	1.22643	5.54411e-07	0.000146606	yes	up	2.74	1.36	1.36	5.21	6.21	5.85	1.82	5.75667
Bta13094	Bta13094	rRNA N-glycosidase	2.33	1.22051	3.72584e-06	0.000620838	yes	up	1.24	1.76	1.99	2.78	11.37	4.5	1.66333	6.21667
Bta03997	Bta03997	Xaa-Pro aminopeptidase 1	2.316	1.21193	1.20462e-07	4.16415e-05	yes	up	3.18	2.11	5.01	7.46	6.66	7.62	3.43333	7.24667
Bta14060	Bta14060	Mitochondrial phosphate carrier protein	2.315	1.21083	1.05756e-08	6.12578e-06	yes	up	166.4	138.63	129.63	485.52	311.27	339.66	144.887	378.817
Bta07543	Bta07543	Fatty-acyl CoA reductase I	2.314	1.2104	8.17415e-08	3.01304e-05	yes	up	17.44	10.98	16.4	53.73	37.41	31.91	14.94	41.0167
Bta08493	Bta08493	Catalase	2.311	1.2088	1.50913e-07	4.83081e-05	yes	up	3.32	2.08	2.78	9.3	6.36	7.08	2.72667	7.58
Bta08405	Bta08405	CHKov2	2.297	1.19974	4.1638e-06	0.000684438	yes	up	7.15	3.38	4.81	19.19	8.98	25.84	5.11333	18.0033
Bta14907	Bta14907	Fatty acyl-CoA reductase 1	2.255	1.17316	1.63011e-06	0.000313748	yes	up	4.42	3.44	3.39	15.77	7.26	9.67	3.75	10.9
Bta10684	Bta10684	Beta-1,3-glucan-binding protein	2.254	1.17271	1.30585e-05	0.00163756	yes	up	0.25	0.13	0.29	1.93	0.79	1.15	0.223333	1.29
Bta12978	Bta12978	Solute carrier family 2, facilitated glucose transporter member 8	2.252	1.1711	1.38118e-05	0.00168006	yes	up	0.18	0.12	0.05	0.72	0.57	0.72	0.116667	0.67
Bta03297	Bta03297	Protein spinster-like protein 1	2.226	1.15458	3.48705e-06	0.00061027	yes	up	23.36	13.44	13.64	68.7	31.48	50.48	16.8133	50.22
Bta00608	Bta00608	Odorant-binding protein 2	2.193	1.13276	1.24747e-05	0.00159729	yes	up	5.6	3.4	2.38	15.27	10.08	12.45	3.79333	12.6
Bta13360	Bta13360	Protein yellow	2.189	1.13007	9.60851e-13	3.54503e-09	yes	up	69.4	62.16	87.08	178.92	158.67	134.22	72.88	157.27
Bta04758	Bta04758	Leguminosin group485 secreted peptide	2.187	1.12918	1.49507e-07	4.83081e-05	yes	up	0.7	0.64	0.91	2.08	1.74	1.51	0.75	1.77667
Bta13768	Bta13768	Unknown protein	2.186	1.12861	3.56208e-06	0.00061027	yes	up	1.71	1.04	1.59	5.09	3.31	3.61	1.44667	4.00333
Bta00151	Bta00151	Delta-1-pyrroline-5-carboxylate synthase	2.18	1.12404	5.99105e-06	0.000934296	yes	up	34.35	16.75	22.59	81.21	43.98	86.4	24.5633	70.53
Bta06115	Bta06115	Glucan endo-1,3-beta-glucosidase	2.174	1.12054	7.78726e-07	0.000189924	yes	up	1.32	2.11	2.13	3.16	6.17	4.49	1.85333	4.60667
Bta04892	Bta04892	Unknown protein	2.136	1.09501	5.64166e-06	0.000891237	yes	up	73.47	45.66	77.75	210.51	113.97	231.22	65.6267	185.233
Bta13625	Bta13625	CG12947, isoform C	2.126	1.08826	1.62547e-05	0.00190118	yes	up	5.39	2.74	6.81	19.17	13.76	8.41	4.98	13.78
Bta05178	Bta05178	Alpha-tocopherol transfer protein-like	2.117	1.0817	1.24238e-08	6.86925e-06	yes	up	17.89	13.51	19.19	44.01	30.72	36.31	16.8633	37.0133
Bta07704	Bta07704	UDP-glucuronosyltransferase 1-8, putative	2.112	1.0788	6.40112e-11	7.07848e-08	yes	up	3.2	2.65	3.3	6.57	6.38	6.22	3.05	6.39
Bta15646	Bta15646	Unknown protein	2.112	1.07879	6.22753e-05	0.00501132	yes	up	2.84	0.81	0.97	8.28	4.24	6.92	1.54	6.48
Bta11792	Bta11792	Unknown protein	2.109	1.07656	7.02591e-08	2.67072e-05	yes	up	3.87	4.83	5.21	11.34	12.34	7.38	4.63667	10.3533
Bta06562	Bta06562	UV-sensitive opsin	2.108	1.0756	1.7898e-05	0.00201585	yes	up	7.14	5.79	4.35	23.21	12.68	12.57	5.76	16.1533
Bta11629	Bta11629	Glucose dehydrogenase	2.107	1.07528	1.16574e-12	3.54503e-09	yes	up	34.99	34.74	39.89	82.06	80.96	62.53	36.54	75.1833
Bta13088	Bta13088	Zinc finger C2HC domain-containing protein 1C	2.105	1.07366	1.15315e-05	0.00152466	yes	up	5.02	2.82	3.68	12.7	6.73	10.84	3.84	10.09
Bta01287	Bta01287	Ring finger protein	2.105	1.07356	1.23785e-05	0.00159729	yes	up	5.07	2.22	4.59	11.74	7.95	8.52	3.96	9.40333
Bta10334	Bta10334	Unknown protein	2.102	1.07207	1.35325e-05	0.00166272	yes	up	0.2	0	0.24	4.59	2.45	12.67	0.146667	6.57
Bta05915	Bta05915	N-acetylmuramyl-L-alanine amidase	2.102	1.07182	4.79474e-05	0.0041364	yes	up	3.03	1.06	2.15	6.32	4.36	8.7	2.08	6.46
Bta09581	Bta09581	Cuticle protein	2.096	1.06732	1.03292e-05	0.00139604	yes	up	444.23	490.61	1206.7	2044.27	2179.57	1064.38	713.847	1762.74
Bta15654	Bta15654	Unknown protein	2.095	1.06707	1.74877e-13	1.0636e-09	yes	up	8802.54	7289.43	11102.5	19804.1	19233.6	18216.8	9064.82	19084.9
Bta05395	Bta05395	Carboxypeptidase	2.093	1.06589	1.09688e-06	0.000234077	yes	up	0.81	0.91	1.26	2.87	2.43	1.46	0.993333	2.25333
Bta07899	Bta07899	Cuticular protein BJ	2.081	1.05749	3.65978e-08	1.58991e-05	yes	up	40.39	45.58	38.23	111.5	79.1	78.83	41.4	89.81
Bta05911	Bta05911	Cathepsin F-like protease	2.078	1.0554	2.6482e-05	0.00259399	yes	up	0.34	0.39	0.36	0.7	1.18	1.08	0.363333	0.986667
Bta11879	Bta11879	Acyl-CoA Delta(11) desaturase	2.077	1.05438	8.09053e-05	0.00592851	yes	up	0.51	0.55	0.73	3.23	0.82	5.09	0.596667	3.04667
Bta05742	Bta05742	Unknown protein	2.076	1.05371	8.76427e-07	0.000201148	yes	up	22.23	17.08	16.83	54.77	32.81	44.97	18.7133	44.1833
Bta11490	Bta11490	Amino acid transporter	2.07	1.04931	2.37297e-07	7.2162e-05	yes	up	12.16	8.71	13.1	28.68	20.53	22.61	11.3233	23.94
Bta02553	Bta02553	Cathepsin B	2.063	1.04493	8.75893e-05	0.00630435	yes	up	1	0.62	0.96	3.81	2.65	1.73	0.86	2.73
Bta08913	Bta08913	Prostaglandin E2 receptor EP4 subtype	2.063	1.04467	9.60373e-05	0.00675259	yes	up	1.02	0.5	0.49	3.08	1.31	2.69	0.67	2.36
Bta13779	Bta13779	Actin-binding Rho-activating protein	2.06	1.04266	6.85484e-05	0.00527736	yes	up	37.99	15.52	29.3	126.24	46.36	80.51	27.6033	84.37
Bta01771	Bta01771	Cathepsin B	2.055	1.03922	0.000108978	0.00728353	yes	up	0.63	0.45	0.83	2.82	1.56	2.39	0.636667	2.25667
Bta00780	Bta00780	Unknown protein	2.052	1.0372	9.7168e-05	0.00679282	yes	up	1.1	0.22	1.12	6.25	1.73	5.66	0.813333	4.54667
Bta14774	Bta14774	Beta-hexosaminidase	2.044	1.03142	0.000126927	0.00808348	yes	up	0.85	0.6	0.37	2.62	1.13	3.02	0.606667	2.25667
Bta00814	Bta00814	Unknown protein	2.038	1.02685	2.59447e-05	0.00258681	yes	up	114.81	80.1	64.74	290.94	139.56	248.66	86.55	226.387
Bta06325	Bta06325	Protein takeout, putative	2.032	1.02308	3.63774e-05	0.00337782	yes	up	18.68	15.33	12.51	57.4	23.38	38.7	15.5067	39.8267
Bta09263	Bta09263	Solute carrier family 2, facilitated glucose transporter member 8	2.027	1.0192	9.34579e-10	6.31567e-07	yes	up	3.6	3.23	4.16	7.33	6.89	7.79	3.66333	7.33667
Bta06048	Bta06048	Cytochrome P450	2.025	1.01784	1.00975e-05	0.00138006	yes	up	2.77	1.55	3.2	4.92	5.97	6.5	2.50667	5.79667
Bta15666	Bta15666	Zinc finger protein 36, C3H1 type-like 1	2.024	1.01746	1.66277e-05	0.00192628	yes	up	11.51	8.24	7.19	29.1	16.41	19.42	8.98	21.6433
Bta14881	Bta14881	Alpha crystallin A chain, putative	2.018	1.01263	9.1847e-06	0.0012991	yes	up	2.06	2.23	3.05	7.76	3.81	4.75	2.44667	5.44
Bta08713	Bta08713	Unknown protein	2.013	1.00923	8.24041e-07	0.000196542	yes	up	26.09	23.81	36.95	76.96	64.51	42.49	28.95	61.32
Bta11114	Bta11114	Unknown protein	2.011	1.00792	1.20383e-05	0.00157456	yes	up	2.63	1.34	2.97	5.87	4.83	6.21	2.31333	5.63667
Bta15684	Bta15684	Progestin and adipoQ receptor family member 3	2.01	1.00737	6.03711e-05	0.00489569	yes	up	19.09	23.46	14.3	71.74	30.33	41.57	18.95	47.88
Bta10911	Bta10911	Glucose dehydrogenase	2.002	1.00118	9.61036e-08	3.43825e-05	yes	up	33.2	29.88	31.35	79.65	57.86	56.37	31.4767	64.6267
Bta04889	Bta04889	Unknown protein	2.002	1.00147	7.68003e-05	0.00573654	yes	up	11.81	7.34	12.26	33.64	19.55	34.27	10.47	29.1533
Bta12493	Bta12493	Unknown protein	2.002	1.00152	0.000102763	0.00697506	yes	up	0.5	0.48	0.58	1.87	0.79	1.49	0.52	1.38333

## Sheet: 2B
Gene_id	Gene name	Gene description	FC(B/CK)	Log2FC(B/CK)	Padjust	Significant	Regulate	CK_1	CK_2	CK_3	B_1	B_2	B_3	CK	B
Bta04297	Bta04297	Alpha-glucosidase	16.122	4.01094	9.29576e-16	yes	up	11.36	3.72	5.96	76.19	124.91	328.54	7.01333	176.547
Bta03111	Bta03111	Cytochrome P450, putative	14.362	3.84414	2.57545e-17	yes	up	0.58	0.2	0.38	3.68	6.12	11.33	0.386667	7.04333
Bta08790	Bta08790	Unknown protein	10.727	3.42322	5.64816e-14	yes	up	0.68	0.3	0.23	6.04	4.88	4.53	0.403333	5.15
Bta13768	Bta13768	Unknown protein	10.18	3.34764	2.00273e-31	yes	up	1.71	1.04	1.59	12.03	12.08	15.88	1.44667	13.33
Bta00812	Bta00812	Unknown protein	10.15	3.34343	6.09322e-12	yes	up	19.39	4.32	11.04	99.97	96.19	252.58	11.5833	149.58
Bta14029	Bta14029	Calmodulin-like protein 4	0.499	-1.00271	0.000312553	yes	down	19.26	26.92	22.14	6.53	10.61	8.39	22.7733	8.51
Bta04771	Bta04771	Unknown protein	0.499	-1.0027	0.00156516	yes	down	9.59	13.73	16.51	4.12	5.48	4.97	13.2767	4.85667
Bta09720	Bta09720	Homeobox protein cut-like	0.499	-1.00317	0.00910906	yes	down	7.26	9.32	8.56	1.84	4.76	2.54	8.38	3.04667
Bta12814	Bta12814	Elongation of very long chain fatty acids protein	0.498	-1.00661	0.00508112	yes	down	24.75	25.81	31.02	7.41	15.06	7.09	27.1933	9.85333
Bta13380	Bta13380	MKRN2 opposite strand protein	0.498	-1.00568	0.00567825	yes	down	6.43	8.96	6.62	2.7	3.05	3.32	7.33667	3.02333
Bta13232	Bta13232	Unknown protein	9.89	3.30598	3.84221e-10	yes	up	7.94	1.01	2.67	38.16	40.86	72.38	3.87333	50.4667
Bta09175	Bta09175	Lupus la ribonucleoprotein, putative	9.882	3.30485	1.74723e-10	yes	up	1.36	1.27	0.34	6.25	13.49	23.02	0.99	14.2533
Bta10684	Bta10684	Beta-1,3-glucan-binding protein	9.618	3.26578	1.17294e-11	yes	up	0.25	0.13	0.29	2.97	1.56	3.2	0.223333	2.57667
Bta06851	Bta06851	Unknown protein	9.067	3.18064	1.0853e-08	yes	up	3.4	0.39	1.62	21.99	13.98	41.63	1.80333	25.8667
Bta08267	Bta08267	Protein takeout	8.966	3.16452	4.72212e-12	yes	up	11.59	6	7.65	35.59	76.87	154.61	8.41333	89.0233
Bta03997	Bta03997	Xaa-Pro aminopeptidase 1	8.854	3.14635	1.0929e-18	yes	up	3.18	2.11	5.01	12.61	10.17	23.42	3.43333	15.4
Bta13640	Bta13640	Chemosensory protein	8.21	3.03744	9.46442e-12	yes	up	190.68	58.86	98.88	1090.8	780.22	1308.32	116.14	1059.78
Bta11281	Bta11281	Superoxide dismutase [Cu-Zn]	8.183	3.03266	2.73039e-14	yes	up	21.18	10.24	14.5	86.34	106.4	221.53	15.3067	138.09
Bta13214	Bta13214	Carboxypeptidase	7.917	2.98504	1.54403e-11	yes	up	0.16	0.15	0.37	1.62	1.13	2.84	0.226667	1.86333
Bta14881	Bta14881	Alpha crystallin A chain, putative	7.853	2.97317	1.99562e-09	yes	up	2.06	2.23	3.05	14.76	7.34	45.44	2.44667	22.5133
Bta04635	Bta04635	Unknown protein	7.826	2.96827	3.23836e-10	yes	up	0.49	0.28	0.37	4.75	1.76	3.31	0.38	3.27333
Bta13088	Bta13088	Zinc finger C2HC domain-containing protein 1C	7.612	2.9283	1.47426e-13	yes	up	5.02	2.82	3.68	18.78	22.13	46.63	3.84	29.18
Bta05805	Bta05805	Unknown protein	7.565	2.9194	1.48446e-08	yes	up	0.13	0.04	0.14	0.74	0.76	1.43	0.103333	0.976667
Bta05091	Bta05091	Galactose oxidase	7.348	2.8773	1.13496e-09	yes	up	2.71	2.39	1.71	18.18	3.11	7.31	2.27	9.53333
Bta02665	Bta02665	Unknown protein	7.28	2.86395	1.20496e-06	yes	up	0.24	0	0.25	1.75	1.15	2.87	0.163333	1.92333
Bta02874	Bta02874	Trypsin-like serine protease	7.179	2.84381	2.23987e-08	yes	up	0.57	0.22	0.37	1.82	2.04	5.38	0.386667	3.08
Bta11115	Bta11115	Unknown protein	7.109	2.82964	3.2012e-14	yes	up	22.87	17.73	32.99	99.17	117.1	272.06	24.53	162.777
Bta11224	Bta11224	Unknown protein	7.094	2.82668	3.25583e-10	yes	up	318.02	116.01	289.86	2530.79	1053.55	1759.34	241.297	1781.23
Bta02888	Bta02888	Unknown protein	6.969	2.80105	5.02066e-10	yes	up	55.1	22.96	24.13	187.54	207.28	384.35	34.0633	259.723
Bta04758	Bta04758	Leguminosin group485 secreted peptide	6.758	2.75666	2.53104e-25	yes	up	0.7	0.64	0.91	3.83	3.51	5.04	0.75	4.12667
Bta09263	Bta09263	Solute carrier family 2, facilitated glucose transporter member 8	6.741	2.75291	4.68146e-14	yes	up	3.6	3.23	4.16	14.12	16.31	38.36	3.66333	22.93
Bta00818	Bta00818	Protein LEA-1, isoform m	6.677	2.73924	5.73746e-13	yes	up	3.11	4.01	3.45	16.22	13.92	36.72	3.52333	22.2867
Bta08421	Bta08421	Lipase	6.435	2.68584	1.02309e-05	yes	up	0.43	0.19	0.06	1.52	1.84	4.05	0.226667	2.47
Bta05892	Bta05892	Unknown protein	6.413	2.68105	7.79414e-05	yes	up	0.03	0	0.03	0.6	0.24	0.71	0.02	0.516667
Bta00082	Bta00082	Amine-terminal region of chorein, A TM vesicle-mediated sorter	6.336	2.66355	4.62423e-08	yes	up	0.25	0.31	0.71	3.77	1.99	2.5	0.423333	2.75333
Bta03975	Bta03975	Tyrosine hydroxylase	6.303	2.65609	3.7495e-09	yes	up	216.36	76.82	101.26	709.2	691.15	1278.65	131.48	893
Bta13757	Bta13757	UDP-glucuronosyltransferase	6.186	2.6291	8.92154e-18	yes	up	5.29	4.44	4.37	20.96	20.63	34.98	4.7	25.5233
Bta11913	Bta11913	Pancreatic lipase-related protein 1	6.16	2.623	5.47203e-06	yes	up	1.05	0.26	0.42	2.16	3.25	10.16	0.576667	5.19
Bta05093	Bta05093	Galactose oxidase	5.965	2.57659	2.75788e-05	yes	up	0.12	0.2	0.06	1.15	1.59	2.08	0.126667	1.60667
Bta14797	Bta14797	Hyaluronidase	5.865	2.55212	1.38828e-06	yes	up	0.41	0.41	0.27	1.15	1.84	4.77	0.363333	2.58667
Bta13216	Bta13216	Alpha-tocopherol transfer protein	5.807	2.53771	5.16211e-07	yes	up	131.07	35.64	78.4	263.14	369.57	1014.91	81.7033	549.207
Bta10132	Bta10132	Matrix metalloproteinase-14	5.801	2.53625	9.4961e-10	yes	up	20.11	7.94	14.01	54.19	66.33	122.62	14.02	81.0467
Bta11629	Bta11629	Glucose dehydrogenase	5.795	2.53478	2.27932e-13	yes	up	34.99	34.74	39.89	259.95	136.4	147.99	36.54	181.447
Bta11840	Bta11840	Unknown protein	5.742	2.52155	1.31755e-11	yes	up	1.41	1.43	2.18	9.75	6.58	9.41	1.67333	8.58
Bta04538	Bta04538	Carboxylesterase	5.615	2.48919	7.88167e-08	yes	up	3.58	3.89	6.3	13.52	14.18	56.59	4.59	28.0967
Bta06325	Bta06325	Protein takeout, putative	5.606	2.48691	2.82945e-08	yes	up	18.68	15.33	12.51	42.53	66.03	164.63	15.5067	91.0633
Bta15730	Bta15730	Unknown protein	5.519	2.4643	2.14482e-05	yes	up	0.11	0.12	0.29	1.91	0.95	0.64	0.173333	1.16667
Bta10911	Bta10911	Glucose dehydrogenase	5.5	2.45951	8.12051e-17	yes	up	33.2	29.88	31.35	174.62	111.99	148.89	31.4767	145.167
Bta06562	Bta06562	UV-sensitive opsin	5.451	2.4465	3.99761e-13	yes	up	7.14	5.79	4.35	20.75	30.62	34.59	5.76	28.6533
Bta09876	Bta09876	Coiled-coil domain-containing protein 142	5.4	2.4329	7.08689e-05	yes	up	0.12	0.17	0.13	0.29	0.99	2.16	0.14	1.14667
Bta08405	Bta08405	CHKov2	5.374	2.42589	7.62685e-08	yes	up	7.15	3.38	4.81	19.52	16.96	48.85	5.11333	28.4433
Bta04256	Bta04256	CG5630, isoform B	5.373	2.42565	4.59623e-15	yes	up	4.89	3.41	5.23	20.12	14.96	26.8	4.51	20.6267
Bta12487	Bta12487	Unknown protein	5.338	2.41626	1.49691e-13	yes	up	200.03	185.97	144.37	944.45	614.15	849.21	176.79	802.603
Bta02560	Bta02560	Cathepsin L-like protease	5.333	2.41493	1.57508e-14	yes	up	2.35	1.99	3.18	11.48	8.26	14.1	2.50667	11.28
Bta01771	Bta01771	Cathepsin B	5.316	2.41041	5.10269e-08	yes	up	0.63	0.45	0.83	2.64	2.8	4.57	0.636667	3.33667
Bta00151	Bta00151	Delta-1-pyrroline-5-carboxylate synthase	5.302	2.40658	1.23665e-07	yes	up	34.35	16.75	22.59	75.8	92.62	241.81	24.5633	136.743
Bta08493	Bta08493	Catalase	5.3	2.40587	1.60637e-12	yes	up	3.32	2.08	2.78	11.5	9.83	17.19	2.72667	12.84
Bta08240	Bta08240	Unknown protein	5.285	2.40189	1.13021e-08	yes	up	1.01	1.06	1.02	5.03	3.58	6.93	1.03	5.18
Bta00814	Bta00814	Unknown protein	5.268	2.39728	3.18279e-12	yes	up	114.81	80.1	64.74	376.57	348.95	582.55	86.55	436.023
Bta05395	Bta05395	Carboxypeptidase	5.255	2.39379	4.30617e-13	yes	up	0.81	0.91	1.26	5.68	3.03	4.28	0.993333	4.33
Bta01398	Bta01398	Ceramide synthase 6	5.22	2.38409	2.11426e-06	yes	up	0.53	0.42	0.43	2.3	1.38	6.19	0.46	3.29
Bta04695	Bta04695	Unknown protein	5.217	2.38327	5.85734e-07	yes	up	2.02	1.39	1.99	8.47	3.75	17.34	1.8	9.85333
Bta05998	Bta05998	Phospholipase B1, membrane-associated	5.215	2.38258	4.94728e-09	yes	up	1.53	0.98	1.57	3.44	5.93	10.93	1.36	6.76667
Bta07330	Bta07330	Glucose dehydrogenase	5.205	2.37981	7.13918e-08	yes	up	0.59	0.76	0.69	1.83	2.42	6.27	0.68	3.50667
Bta00122	Bta00122	Retinol dehydrogenase-like protein	5.171	2.37034	1.27481e-06	yes	up	0.21	0.17	0.25	0.94	0.59	1.78	0.21	1.10333
Bta00531	Bta00531	Cathepsin L-like protease	5.151	2.36472	4.03902e-05	yes	up	0.29	0.06	0.23	0.88	0.77	2.16	0.193333	1.27
Bta03621	Bta03621	Endonuclease-reverse transcriptase	5.149	2.36429	3.1363e-16	yes	up	13.13	12.51	22.23	62.61	41.17	59.89	15.9567	54.5567
Bta09067	Bta09067	Unknown protein	5.09	2.3478	1.63245e-10	yes	up	0.71	0.36	0.81	2.48	2.6	3.52	0.626667	2.86667
Bta07853	Bta07853	Vitellogenin	5.089	2.34729	8.75089e-09	yes	up	64.99	61.85	60.04	419.97	151.22	298.44	62.2933	289.877
Bta06631	Bta06631	CG32206, isoform E	5.08	2.34483	9.70535e-06	yes	up	0.26	0.1	0.45	0.75	1	2.31	0.27	1.35333
Bta03882	Bta03882	Cathepsin B	5.073	2.34295	4.10911e-10	yes	up	1.17	0.67	1.92	5.76	3.81	5.24	1.25333	4.93667
Bta09547	Bta09547	Cuticle protein	5.07	2.34199	7.01359e-09	yes	up	706.37	557.42	816.32	4990.57	2334.95	2110.24	693.37	3145.25
Bta01287	Bta01287	Ring finger protein	5.049	2.33604	1.18738e-07	yes	up	5.07	2.22	4.59	13.49	12.13	29.06	3.96	18.2267
Bta07543	Bta07543	Fatty-acyl CoA reductase I	4.995	2.32039	5.69943e-12	yes	up	17.44	10.98	16.4	64.79	45.95	85.3	14.94	65.3467
Bta15374	Bta15374	Unknown protein	4.991	2.31944	1.15267e-09	yes	up	337.74	364.49	411.6	2437.89	1188.89	1101.97	371.277	1576.25
Bta07590	Bta07590	Chemosensory protein 4	4.99	2.31892	2.16913e-08	yes	up	8.65	3.93	5.24	26.36	21.63	32.94	5.94	26.9767
Bta07569	Bta07569	Fatty acid synthase	4.982	2.31668	1.65175e-06	yes	up	1.7	1.18	4.13	7.06	5.59	18	2.33667	10.2167
Bta14008	Bta14008	Unknown protein	4.973	2.31421	3.60466e-09	yes	up	0.86	0.68	0.82	3.95	2.73	3.99	0.786667	3.55667
Bta13215	Bta13215	Carboxypeptidase	4.972	2.31393	0.00126651	yes	up	0	0	0	0.36	0.14	0.95	0	0.483333
Bta08713	Bta08713	Unknown protein	4.934	2.30277	3.08796e-12	yes	up	26.09	23.81	36.95	157.12	83.11	116.79	28.95	119.007
Bta01237	Bta01237	Fatty acyl-CoA reductase 1	4.907	2.29492	3.22901e-07	yes	up	14.86	7.16	8.43	40.54	30.55	80.44	10.15	50.51
Bta11221	Bta11221	Pectinesterase	4.904	2.29387	2.27643e-07	yes	up	1.28	1.1	1.32	8.38	3.1	5.16	1.23333	5.54667
Bta13745	Bta13745	Unknown protein	4.901	2.29306	6.67516e-06	yes	up	0.26	0.11	0.28	0.87	1.01	1.52	0.216667	1.13333
Bta04933	Bta04933	Nose resistant to fluoxetine protein 6-like protein-2	4.891	2.29024	2.54684e-07	yes	up	0.28	0.14	0.28	0.75	1.36	1.66	0.233333	1.25667
Bta00809	Bta00809	Unknown protein	4.836	2.27394	0.000754728	yes	up	0	1.18	0.11	1.51	2.94	2.73	0.43	2.39333
Bta07084	Bta07084	Unknown protein	4.823	2.26988	0.000174711	yes	up	0.13	0.19	0.28	1.4	0.64	1.77	0.2	1.27
Bta09536	Bta09536	Cytochrome P450	4.807	2.26511	1.83019e-11	yes	up	6.25	4.86	4.75	17.96	17.29	31.22	5.28667	22.1567
Bta11172	Bta11172	Methyltransferase-like protein	4.804	2.26435	1.39627e-12	yes	up	1.14	1.23	1.41	3.52	5.46	6.6	1.26	5.19333
Bta11791	Bta11791	Unknown protein	4.745	2.24637	4.23553e-09	yes	up	1.23	1.09	1.62	6.78	4.12	5.5	1.31333	5.46667
Bta09283	Bta09283	Unknown protein	4.726	2.24054	1.93567e-05	yes	up	0.95	0.76	1.24	7.43	3.07	4.01	0.983333	4.83667
Bta06434	Bta06434	Odorant-binding protein 13	4.667	2.22247	1.86903e-05	yes	up	0.28	0.18	0.36	1.03	1.42	1.38	0.273333	1.27667
Bta05437	Bta05437	Protein-glutamine gamma-glutamyltransferase K	4.659	2.21996	9.8294e-07	yes	up	4.76	6.18	2.18	8.53	8.87	14.44	4.37333	10.6133
Bta09388	Bta09388	Unknown protein	4.637	2.21312	9.93294e-10	yes	up	21.23	11.23	16.84	71.78	49.87	79.23	16.4333	66.96
Bta08381	Bta08381	Arylalkylamine N-acetyltransferase 2	4.553	2.18691	1.58922e-08	yes	up	2.01	1.05	1.91	5.76	4.92	9.84	1.65667	6.84
Bta03970	Bta03970	Facilitated glucose transporter protein 1	4.522	2.17708	0.000170397	yes	up	0.84	0.94	0.52	1.53	2.75	8.79	0.766667	4.35667
Bta05911	Bta05911	Cathepsin F-like protease	4.514	2.17429	4.06019e-07	yes	up	0.34	0.39	0.36	1.35	0.95	2.33	0.363333	1.54333
Bta13531	Bta13531	Unknown protein	4.501	2.17011	1.63003e-06	yes	up	2.23	1.23	3.61	9.23	8.58	8.78	2.35667	8.86333
Bta08293	Bta08293	Chalcone synthase	4.487	2.16561	0.0013234	yes	up	0.26	0.03	0.14	1.15	0.36	1.92	0.143333	1.14333
Bta09262	Bta09262	Beta,beta-carotene 9',10'-oxygenase	4.485	2.16502	5.47833e-21	yes	up	2.1	2.24	2.25	6.47	8.22	9.27	2.19667	7.98667
Bta13354	Bta13354	Alpha-tocopherol transfer protein-like	4.47	2.16019	1.38014e-06	yes	up	8.98	6.95	11.19	16.08	30.41	67.44	9.04	37.9767
Bta08023	Bta08023	Unknown protein	4.456	2.15589	0.000625778	yes	up	0.03	0.16	0.08	0.58	0.49	0.54	0.09	0.536667
Bta08943	Bta08943	8-amino-7-oxononanoate synthase 1	4.437	2.14967	8.21049e-05	yes	up	2.37	1.41	1.62	4.01	3.15	9.93	1.8	5.69667
Bta06982	Bta06982	Nose resistant to fluoxetine protein 6-like protein-2	4.433	2.14843	1.19257e-05	yes	up	15.94	5.23	7.2	31.02	34.02	68.67	9.45667	44.57
Bta08913	Bta08913	Prostaglandin E2 receptor EP4 subtype	4.433	2.14815	4.07166e-05	yes	up	1.02	0.5	0.49	1.85	2.18	5.94	0.67	3.32333
Bta02553	Bta02553	Cathepsin B	4.431	2.14751	8.21654e-08	yes	up	1	0.62	0.96	3.53	2.93	3.52	0.86	3.32667
Bta00608	Bta00608	Odorant-binding protein 2	4.427	2.14621	3.15152e-07	yes	up	5.6	3.4	2.38	13.32	15.96	19.65	3.79333	16.31
Bta07603	Bta07603	UDP-glucuronosyltransferase	4.415	2.14245	3.05859e-08	yes	up	1.09	0.62	1.13	3.47	2.52	5.18	0.946667	3.72333
Bta09317	Bta09317	Bone morphogenetic protein 15	4.413	2.14163	9.58386e-09	yes	up	2.64	1.76	2.56	9.34	5.38	12.15	2.32	8.95667
Bta00253	Bta00253	Cuticular protein 73D	4.403	2.13841	8.31209e-05	yes	up	2.42	1.83	3.82	22.32	8.41	4.7	2.69	11.81
Bta15304	Bta15304	Unknown protein	4.399	2.13733	7.94481e-06	yes	up	1.74	2.14	1.36	9.31	7.29	6.43	1.74667	7.67667
Bta13779	Bta13779	Actin-binding Rho-activating protein	4.395	2.13585	2.44998e-05	yes	up	37.99	15.52	29.3	53.4	101.03	239.5	27.6033	131.31
Bta11114	Bta11114	Unknown protein	4.383	2.13208	1.0373e-06	yes	up	2.63	1.34	2.97	4.66	8.38	19.6	2.31333	10.88
Bta11792	Bta11792	Unknown protein	4.381	2.13141	2.77946e-13	yes	up	3.87	4.83	5.21	19.52	12.42	17.66	4.63667	16.5333
Bta01772	Bta01772	Cathepsin B	4.358	2.1235	0.00157664	yes	up	0.02	0.08	0.07	0.41	0.21	0.59	0.0566667	0.403333
Bta05546	Bta05546	Unknown protein	4.322	2.1118	0.00159003	yes	up	0.4	1.04	0.42	3.81	2.06	7.57	0.62	4.48
Bta07904	Bta07904	Cuticle protein	4.306	2.10633	2.13351e-10	yes	up	191.18	194.6	160.26	848.72	513.24	630.5	182.013	664.153
Bta15713	Bta15713	SCP-like extracellular protein	4.303	2.10543	1.64103e-09	yes	up	0.58	0.65	0.66	2.37	2.16	2.44	0.63	2.32333
Bta13299	Bta13299	Protein THEM6	4.303	2.10522	9.95939e-05	yes	up	1.45	1.65	1.16	3.15	5.81	11.74	1.42	6.9
Bta03269	Bta03269	Unknown protein	4.302	2.1051	3.17053e-07	yes	up	70.76	38.09	40.71	236.33	107.76	213.56	49.8533	185.883
Bta14186	Bta14186	Juvenile hormone-inducible protein	4.295	2.10266	0.000179562	yes	up	1.43	0.46	0.5	1.95	3.97	6.46	0.796667	4.12667
Bta07126	Bta07126	Squalene-hopene cyclase	4.288	2.10025	2.36309e-07	yes	up	2.18	1.2	1.36	5.32	4.82	8.9	1.58	6.34667
Bta14451	Bta14451	Unknown protein	4.278	2.09678	2.23987e-08	yes	up	283.4	289.34	336.46	1649.09	804.31	831.37	303.067	1094.92
Bta07687	Bta07687	Unknown protein	4.272	2.09498	4.77604e-06	yes	up	3958.42	2956.9	3707.63	23830	9447.98	8664.46	3540.98	13980.8
Bta11223	Bta11223	Glutamate receptor	4.244	2.08544	3.54335e-05	yes	up	0.41	0.2	0.61	1.98	1.43	1.34	0.406667	1.58333
Bta09911	Bta09911	CG31392	4.233	2.0818	1.8362e-05	yes	up	2.5	0.67	1.84	7.36	6.16	7.6	1.67	7.04
Bta10903	Bta10903	Unknown protein	4.222	2.07803	3.51186e-06	yes	up	37.68	14.63	27.54	138.57	70.44	112.91	26.6167	107.307
Bta05745	Bta05745	Cystatin E/M	4.214	2.0752	5.4543e-08	yes	up	13.65	13.87	19.24	37.59	37.01	139.9	15.5867	71.5
Bta10847	Bta10847	Cytochrome P450	4.21	2.07376	2.65733e-05	yes	up	3.82	3.44	1.51	7.53	9.58	21.99	2.92333	13.0333
Bta15666	Bta15666	Zinc finger protein 36, C3H1 type-like 1	4.206	2.0725	1.13671e-07	yes	up	11.51	8.24	7.19	23.11	28.03	54.23	8.98	35.1233
Bta07602	Bta07602	UDP-glucuronosyltransferase 1-1	4.198	2.06956	3.85787e-05	yes	up	0.46	0.44	0.43	0.92	1.4	3.2	0.443333	1.84
Bta00828	Bta00828	Unknown protein	4.171	2.06051	5.17199e-05	yes	up	6.3	3.52	11.06	42.93	19.44	23.8	6.96	28.7233
Bta09097	Bta09097	Serine protease	4.164	2.05796	4.79153e-05	yes	up	1.06	0.41	1.2	5.52	2.69	2.86	0.89	3.69
Bta04932	Bta04932	Nose resistant to fluoxetine protein 6-like protein-2	4.11	2.03902	0.000462024	yes	up	0.45	0.09	0.33	0.93	1.03	2.33	0.29	1.43
Bta13437	Bta13437	Actin	4.106	2.03785	6.97964e-10	yes	up	241.03	214.01	339.29	1178.01	635.81	844.66	264.777	886.16
Bta15646	Bta15646	Unknown protein	4.105	2.03737	8.78262e-05	yes	up	2.84	0.81	0.97	6.52	5.93	8.06	1.54	6.83667
Bta14868	Bta14868	Unknown protein	4.104	2.03688	6.46396e-11	yes	up	21.27	15.05	22.68	78.09	51.73	71.44	19.6667	67.0867
Bta11903	Bta11903	Vitellogenin	4.101	2.03601	0.00327275	yes	up	32.45	17.81	9.5	111.44	52.19	281.53	19.92	148.387
Bta03271	Bta03271	Unknown protein	4.096	2.0343	7.13475e-06	yes	up	4.8	2.18	2.25	12.38	7.94	15.72	3.07667	12.0133
Bta10292	Bta10292	Arylalkylamine N-acetyltransferase 1	4.096	2.03425	1.28884e-05	yes	up	12.39	6.86	7.68	17.64	29.4	63.53	8.97667	36.8567
Bta15731	Bta15731	Unknown protein	4.095	2.03382	0.000143585	yes	up	1.18	0.24	1.05	2.92	2.9	4.92	0.823333	3.58
Bta12205	Bta12205	Unknown protein	4.094	2.03351	1.24019e-10	yes	up	18.9	12.53	20.62	52.99	45.78	81.82	17.35	60.1967
Bta10257	Bta10257	Scavenger receptor class B member, putative	4.081	2.02909	4.92555e-06	yes	up	2.71	2.09	2.04	6.78	4.66	15.36	2.28	8.93333
Bta09047	Bta09047	Phosphoenolpyruvate carboxykinase [GTP]	4.08	2.02874	4.60968e-08	yes	up	30.7	18.11	52.4	131.88	87.38	135.42	33.7367	118.227
Bta04657	Bta04657	Speckle-type POZ protein B	4.072	2.02578	1.36142e-05	yes	up	27.94	12.33	17.51	47.44	54.92	132.69	19.26	78.35
Bta06936	Bta06936	Serine protease 7, isoform A	4.064	2.02303	6.96769e-06	yes	up	15.57	7.73	11.99	25.39	35.43	79.18	11.7633	46.6667
Bta03297	Bta03297	Protein spinster-like protein 1	4.055	2.01958	3.17097e-06	yes	up	23.36	13.44	13.64	36.5	54.35	109.17	16.8133	66.6733
Bta03991	Bta03991	Alpha-glucosidase	4.053	2.01903	2.79803e-05	yes	up	0.67	2.24	1.12	6.09	3.31	6.02	1.34333	5.14
Bta06705	Bta06705	Cytochrome P450	4.05	2.01775	2.16913e-08	yes	up	2.39	1.96	1.7	4.82	7.17	10.03	2.01667	7.34
Bta03974	Bta03974	Ras family protein	4.035	2.01271	0.000169556	yes	up	0.47	0.36	0.41	0.87	0.89	3.6	0.413333	1.78667
Bta00121	Bta00121	Retinol dehydrogenase 12	4.021	2.00769	0.000123612	yes	up	3.35	1.03	1.31	7.03	5.55	11.96	1.89667	8.18
Bta14060	Bta14060	Mitochondrial phosphate carrier protein	4.017	2.00622	2.38737e-09	yes	up	166.4	138.63	129.63	363.77	416.28	753.66	144.887	511.237
Bta12624	Bta12624	Alpha-glucosidase	4	1.99988	9.11496e-05	yes	up	0.92	0.87	1.42	7.53	2.61	2.55	1.07	4.23
Bta12711	Bta12711	Long-wavelength sensitive opsin	3.987	1.99541	6.29859e-06	yes	up	4.44	2.55	1.73	8.08	11.78	14.54	2.90667	11.4667
Bta01885	Bta01885	A disintegrin and metalloproteinase with thrombospondin motifs like protein	3.985	1.99451	0.0033214	yes	up	0.2	0.27	0.54	0.3	1.33	4.45	0.336667	2.02667
Bta10756	Bta10756	Unknown protein	3.98	1.99279	8.25588e-11	yes	up	4.2	6.22	5.64	16.79	14.63	21.97	5.35333	17.7967
Bta02549	Bta02549	Unknown protein	3.932	1.97516	4.30617e-13	yes	up	1.54	1.55	2.13	4.27	4.5	6.1	1.74	4.95667
Bta14907	Bta14907	Fatty acyl-CoA reductase 1	3.932	1.97539	2.41007e-07	yes	up	4.42	3.44	3.39	9.29	9.9	20.84	3.75	13.3433
Bta13400	Bta13400	Unknown protein	3.924	1.97218	0.000295617	yes	up	0.38	0.29	0.2	1	0.56	2.18	0.29	1.24667
Bta11166	Bta11166	Amino acid transporter, putative	3.92	1.97098	2.49149e-06	yes	up	1.14	1.5	2.05	2.72	4.25	9.56	1.56333	5.51
Bta06628	Bta06628	Phosphatidylcholine-sterol acyltransferase	3.917	1.96991	0.000341975	yes	up	0.2	0.15	0.24	0.9	0.61	0.94	0.196667	0.816667
Bta02212	Bta02212	FLYWCH and MULE domain containing protein	3.916	1.9694	0.00172235	yes	up	0.74	0.46	0.57	4.17	1.44	3.14	0.59	2.91667
Bta04894	Bta04894	Unknown protein	3.903	1.9645	5.30351e-05	yes	up	64.18	22.34	47.99	230.78	94.88	194.8	44.8367	173.487
Bta04483	Bta04483	SEC14-like protein 2	3.891	1.96031	1.26697e-16	yes	up	11.27	13.57	17.74	43.84	34.8	51.55	14.1933	43.3967
Bta13360	Bta13360	Protein yellow	3.887	1.95852	2.1226e-08	yes	up	69.4	62.16	87.08	323.81	160.63	217.16	72.88	233.867
Bta00243	Bta00243	Muscle-specific protein 300 kDa, isoform I	3.881	1.95647	6.5089e-06	yes	up	2.15	3.16	1.94	5.98	10.85	10.63	2.41667	9.15333
Bta01518	Bta01518	Unknown protein	3.878	1.95545	0.000466508	yes	up	0.5	0.33	1.02	3.65	0.98	2.45	0.616667	2.36
Bta00604	Bta00604	Cysteine-rich venom protein	3.874	1.95393	1.41467e-07	yes	up	2.18	1.93	3.27	11.74	5.25	7.49	2.46	8.16
Bta11323	Bta11323	ACYPI007898 protein	3.862	1.9493	1.23665e-07	yes	up	2.74	1.86	2.96	5.07	7.41	13.19	2.52	8.55667
Bta00601	Bta00601	Dual oxidase maturation factor 1	3.856	1.9472	1.24087e-09	yes	up	5.78	5.87	7.2	11.87	20.91	31.82	6.28333	21.5333
Bta04337	Bta04337	Unknown protein	3.853	1.94582	3.42156e-13	yes	up	303.21	334.63	358.06	1422.54	915.94	1140.74	331.967	1159.74
Bta06178	Bta06178	Odorant-binding protein 2	3.851	1.94515	0.000208816	yes	up	0.39	0.25	0.65	1.16	1.33	2.46	0.43	1.65
Bta07065	Bta07065	Homeodomain-only protein	3.838	1.94054	2.16913e-08	yes	up	73.92	43.32	50.52	151.44	165.3	242.56	55.92	186.433
Bta10543	Bta10543	Carnitine O-palmitoyltransferase 1, liver isoform	3.833	1.93834	5.12697e-05	yes	up	42.89	27.78	25.42	76.23	65.88	187.05	32.03	109.72
Bta15463	Bta15463	E3 ubiquitin-protein ligase Zswim2	3.824	1.93495	2.13351e-10	yes	up	62.55	55.6	63.4	236.98	147.66	185.1	60.5167	189.913
Bta13454	Bta13454	Unknown protein	3.823	1.93454	9.15266e-09	yes	up	2.56	2.07	2.61	6.77	5.55	11.25	2.41333	7.85667
Bta07645	Bta07645	Fatty acid synthase	3.821	1.93395	1.36142e-05	yes	up	7.52	7.18	7.26	18.14	8.87	7.63	7.32	11.5467
Bta02872	Bta02872	Unknown protein	3.819	1.93304	4.37231e-05	yes	up	0.78	0.67	1.07	3.02	2.79	3.23	0.84	3.01333
Bta12913	Bta12913	Unknown protein	3.817	1.93234	0.00349936	yes	up	0.19	0.1	0.16	1.49	0.37	0.39	0.15	0.75
Bta06581	Bta06581	Protein phosphatase 1 regulatory subunit 3A	3.811	1.93002	2.8773e-05	yes	up	3.25	1.83	3.2	5.09	7.64	17.63	2.76	10.12
Bta08299	Bta08299	Unknown protein	3.806	1.92846	0.000109749	yes	up	2.92	4.39	3.41	17.86	7.3	14.63	3.57333	13.2633
Bta03686	Bta03686	Unknown protein	3.799	1.92562	1.45274e-05	yes	up	16.81	17.21	19.01	97.68	39.55	42.82	17.6767	60.0167
Bta04103	Bta04103	Patatin-like phospholipase domain-containing protein 2	3.787	1.92107	2.53646e-05	yes	up	10.26	5.89	8.84	16.98	19.64	53.96	8.33	30.1933
Bta08035	Bta08035	Cathepsin B	3.784	1.91975	1.26263e-05	yes	up	9.54	6.29	19.97	53.76	29.39	31.89	11.9333	38.3467
Bta03877	Bta03877	Unknown protein	3.775	1.91633	0.00358858	yes	up	0.11	0.03	0.11	0.39	0.46	0.43	0.0833333	0.426667
Bta05178	Bta05178	Alpha-tocopherol transfer protein-like	3.755	1.90882	9.52575e-07	yes	up	17.89	13.51	19.19	76.45	34.56	52.42	16.8633	54.4767
Bta01769	Bta01769	Cathepsin B	3.749	1.90648	0.00221712	yes	up	0.4	0.07	0.42	1.21	0.74	2.06	0.296667	1.33667
Bta15488	Bta15488	Transporter	3.734	1.90076	7.61925e-07	yes	up	2.35	1.69	2.14	3.8	5.81	10.32	2.06	6.64333
Bta02089	Bta02089	G-protein receptor	3.729	1.89862	0.00832924	yes	up	0.14	0.15	0	0.24	0.82	0.94	0.0966667	0.666667
Bta00236	Bta00236	Sugar transporter ERD6-like 7	3.722	1.89609	3.92786e-05	yes	up	1.04	0.48	0.92	1.75	2.2	4.95	0.813333	2.96667
Bta15654	Bta15654	Unknown protein	3.722	1.89608	7.77007e-05	yes	up	8802.54	7289.43	11102.5	53770.8	22965.5	15307.1	9064.82	30681.2
Bta15592	Bta15592	Cytochrome P450	3.72	1.89527	0.000236013	yes	up	4.64	7.4	17.4	4.56	5.98	10.66	9.81333	7.06667
Bta07852	Bta07852	Vitellogenin	3.714	1.8928	0.000657255	yes	up	290.96	128.02	88.71	659.66	326.6	1176.53	169.23	720.93
Bta03343	Bta03343	Chemosensory protein 2	3.712	1.89227	6.95406e-08	yes	up	36.33	27.07	28.25	87.34	67.87	140.31	30.55	98.5067
Bta03435	Bta03435	Unknown protein	3.712	1.8923	1.22308e-07	yes	up	14.69	13.23	18.16	65.7	33.36	42.81	15.36	47.29
Bta03992	Bta03992	Alpha-glucosidase	3.708	1.89056	1.22135e-09	yes	up	3.44	8.04	5.25	17.31	13.8	26.59	5.57667	19.2333
Bta01416	Bta01416	Lipase	3.706	1.88971	7.27692e-10	yes	up	2.72	2.18	2.42	6.28	6.25	10.34	2.44	7.62333
Bta08412	Bta08412	Unknown protein	3.702	1.88828	1.83942e-05	yes	up	0.68	0.69	0.81	1.98	1.47	3.88	0.726667	2.44333
Bta14646	Bta14646	Scavenger receptor class B member, putative	3.7	1.88754	1.02939e-08	yes	up	1.48	1.12	2.1	3.51	4.25	7.48	1.56667	5.08
Bta08356	Bta08356	Unknown protein	3.699	1.88731	5.35907e-05	yes	up	1.49	0.85	0.75	4.29	2.21	4.53	1.03	3.67667
Bta02920	Bta02920	Unknown protein	3.698	1.88673	3.56895e-09	yes	up	0.69	0.55	0.81	2.39	1.72	2.15	0.683333	2.08667
Bta12303	Bta12303	Major facilitator superfamily domain-containing protein 6	3.691	1.88387	6.33641e-08	yes	up	1.53	1.25	1.2	2.99	3.62	6.31	1.32667	4.30667
Bta06641	Bta06641	Unknown protein	3.686	1.88212	9.68164e-10	yes	up	37.25	32.2	42.46	137.59	83.88	110.3	37.3033	110.59
Bta01472	Bta01472	Transporter	3.675	1.8778	3.1363e-16	yes	up	5.66	9.38	10.33	19.75	45.11	20.99	8.45667	28.6167
Bta03885	Bta03885	Cathepsin B	3.663	1.87311	0.00012456	yes	up	0.48	0.41	1.25	3.07	1.68	2.21	0.713333	2.32
Bta09560	Bta09560	Cuticle protein	3.638	1.86318	0.000561659	yes	up	2385.73	1980.73	3515.78	17532.7	5560.11	3860.46	2627.41	8984.42
Bta07873	Bta07873	Unknown protein	3.63	1.85999	0.0012843	yes	up	1.36	0.3	1.07	4.66	2.31	3.67	0.91	3.54667
Bta06671	Bta06671	Deleted in malignant brain tumors 1 protein	3.628	1.85918	1.89525e-06	yes	up	4.92	3.99	6.72	20.03	13	10.21	5.21	14.4133
Bta00217	Bta00217	Podospora anserina S mat+ genomic DNA chromosome 2, supercontig 2	3.622	1.8566	9.82134e-06	yes	up	1	0.6	0.7	1.81	2.53	3.27	0.766667	2.53667
Bta00046	Bta00046	Carboxylesterase	3.62	1.85617	0.000799254	yes	up	0.67	0.28	0.23	1.46	1.16	1.82	0.393333	1.48
Bta08590	Bta08590	Unknown protein	3.617	1.85474	0.000681845	yes	up	1.9	1.01	3.55	12.7	4.64	4.46	2.15333	7.26667
Bta10715	Bta10715	Unknown protein	3.612	1.85269	0.000145473	yes	up	118.73	69.96	80.54	494.65	158.19	259.1	89.7433	303.98
Bta03681	Bta03681	Eukaryotic translation initiation factor 3 subunit A	3.605	1.84994	1.13402e-07	yes	up	3.99	4.05	4.06	10.35	7.59	19.85	4.03333	12.5967
Bta07951	Bta07951	Unknown protein	3.603	1.8491	6.79875e-06	yes	up	2.67	2.8	3.46	7.18	9.74	12.09	2.97667	9.67
Bta08648	Bta08648	Dumpy, isoform AA	3.597	1.84696	2.35874e-09	yes	up	56.82	39.08	53.05	147.82	112.08	162.49	49.65	140.797
Bta06477	Bta06477	Peroxidase	3.589	1.84369	0.000102235	yes	up	1.25	0.91	0.96	1.75	2.89	6.26	1.04	3.63333
Bta06560	Bta06560	Sodium/potassium/calcium exchanger 5	3.587	1.84264	2.10549e-10	yes	up	2.84	3.28	4.39	8.74	7.45	14.38	3.50333	10.19
Bta11980	Bta11980	Unknown protein	3.584	1.84142	4.78179e-10	yes	up	130.25	100	156.23	442.11	293.84	380.83	128.827	372.26
Bta09316	Bta09316	ATP-binding cassette sub-family G member 4	3.581	1.84034	2.14512e-08	yes	up	24.05	18.73	30.85	62.78	56.3	123.76	24.5433	80.9467
Bta07227	Bta07227	Dopa-decarboxylase	3.579	1.83951	3.99627e-06	yes	up	5.68	5.58	5.37	8.16	17.88	28.02	5.54333	18.02
Bta12743	Bta12743	Unknown protein	3.574	1.83742	0.0015171	yes	up	0.21	0.4	0.55	2.07	0.68	1.41	0.386667	1.38667
Bta04577	Bta04577	Alpha-tocopherol transfer protein-like	3.561	1.8321	0.000660492	yes	up	1.03	0.41	1.05	1.74	1.77	5.58	0.83	3.03
Bta03941	Bta03941	CCAAT/enhancer-binding protein	3.561	1.83223	0.0132336	yes	up	0.21	0	0.15	0.22	1.44	1.65	0.12	1.10333
Bta11155	Bta11155	Unknown protein	3.555	1.82986	7.04411e-06	yes	up	16.81	14.58	18.71	76.6	39.92	36.73	16.7	51.0833
Bta06636	Bta06636	Unknown protein	3.552	1.82875	0.00259797	yes	up	0.21	0.23	0.55	1.59	0.91	1.29	0.33	1.26333
Bta05485	Bta05485	Unknown protein	3.548	1.82685	5.81989e-05	yes	up	11.68	4.7	8	21.7	18.96	41.52	8.12667	27.3933
Bta14287	Bta14287	Unknown protein	3.547	1.82652	0.00282416	yes	up	0.58	0.61	0.72	2.45	2.54	3.02	0.636667	2.67
Bta01185	Bta01185	Unknown protein	3.533	1.82104	0.00854303	yes	up	0.06	0.04	0.09	0.52	0.18	0.33	0.0633333	0.343333
Bta04892	Bta04892	Unknown protein	3.53	1.8198	0.000439876	yes	up	73.47	45.66	77.75	279.33	73.01	291.37	65.6267	214.57
Bta08422	Bta08422	Lipase	3.525	1.81772	0.00159102	yes	up	0.14	0.46	0.2	0.62	0.9	1.52	0.266667	1.01333
Bta08297	Bta08297	Alpha-1A adrenergic receptor	3.522	1.81655	0.00183286	yes	up	0.04	0.09	0.15	0.31	0.42	0.31	0.0933333	0.346667
Bta04898	Bta04898	Arylsulfatase B	3.518	1.81456	0.00764206	yes	up	0.07	0.09	0.07	0.14	0.28	0.74	0.0766667	0.386667
Bta08424	Bta08424	Lipase	3.516	1.81408	1.71237e-05	yes	up	0.58	0.48	0.5	0.95	1.57	2.47	0.52	1.66333
Bta05742	Bta05742	Unknown protein	3.507	1.8103	8.5608e-10	yes	up	22.23	17.08	16.83	53.41	46.3	68.14	18.7133	55.95
Bta13860	Bta13860	Unknown protein	3.498	1.80669	1.22637e-05	yes	up	13.32	16.76	13.44	31.48	29.1	77.31	14.5067	45.9633
Bta02813	Bta02813	Carbonic anhydrase 15	3.494	1.80468	0.0146696	yes	up	0.9	0.37	0.74	0.64	3.88	11.61	0.67	5.37667
Bta13961	Bta13961	Thaumatin-like protein 1a	3.493	1.80434	0.00129227	yes	up	0.71	0.21	0.49	1.56	1.08	2.53	0.47	1.72333
Bta03426	Bta03426	Unknown protein	3.482	1.79982	0.00475444	yes	up	0.15	0.24	0.71	2.21	0.8	1.12	0.366667	1.37667
Bta09066	Bta09066	Galactose oxidase	3.478	1.79808	0.000211328	yes	up	2.03	2.14	3.15	12.81	4.84	4.7	2.44	7.45
Bta02273	Bta02273	Chitinase	3.476	1.79722	0.000932474	yes	up	0.29	0.11	0.17	0.64	0.49	0.87	0.19	0.666667
Bta05604	Bta05604	UDP-glucuronosyltransferase 1-8	3.472	1.79575	2.29593e-11	yes	up	4.38	3.25	4.14	11.15	10.84	11.05	3.92333	11.0133
Bta11577	Bta11577	Unknown protein	3.459	1.79056	4.72598e-06	yes	up	3.87	3.49	5.29	12.56	10.27	15.4	4.21667	12.7433
Bta00145	Bta00145	Alpha-tocopherol transfer protein-like protein	3.448	1.78563	2.2034e-05	yes	up	1.85	1.07	1.75	3.29	3.82	7.94	1.55667	5.01667
Bta09151	Bta09151	Protein kinase	3.447	1.78515	2.05638e-05	yes	up	12.81	8.58	11.44	19.97	24.72	59.46	10.9433	34.7167
Bta14376	Bta14376	Unknown protein	3.446	1.78507	2.16913e-08	yes	up	6.44	5.85	7.45	22.47	18.56	14.07	6.58	18.3667
Bta08615	Bta08615	Nose resistant to fluoxetine protein 6	3.439	1.78204	0.000782957	yes	up	2.4	1.07	0.98	3.23	4.22	11.38	1.48333	6.27667
Bta12902	Bta12902	Unknown protein	3.43	1.7784	0.0103586	yes	up	0.36	0.24	0.16	0.5	0.55	2.37	0.253333	1.14
Bta00789	Bta00789	Unknown protein	3.429	1.77773	0.000304519	yes	up	0.45	0.53	1.03	1.99	1.41	2.86	0.67	2.08667
Bta13765	Bta13765	Pro-resilin	3.427	1.77691	7.49457e-05	yes	up	9.31	8.84	13.88	51.51	19.22	22.15	10.6767	30.96
Bta09884	Bta09884	Fatty acyl-CoA reductase 1	3.426	1.77665	0.000325317	yes	up	5.25	2.05	4.01	9.65	7.14	20.94	3.77	12.5767
Bta05891	Bta05891	Smell impaired-like protein	3.419	1.7736	2.98614e-06	yes	up	91.76	68.28	71.03	146.38	174.82	320.73	77.0233	213.977
Bta14112	Bta14112	Serine protease 7, isoform A	3.419	1.77359	4.58181e-05	yes	up	6.33	6.25	9.91	8.79	14.44	31.43	7.49667	18.22
Bta09552	Bta09552	Cuticle protein	3.418	1.77314	0.000414889	yes	up	992.88	897.98	1153.97	5784.08	2143.49	1513.77	1014.94	3147.11
Bta02086	Bta02086	Prolyl 4-hydroxylase subunit alpha-2	3.414	1.77129	6.00355e-06	yes	up	0.67	0.88	0.96	2.8	1.88	2.58	0.836667	2.42
Bta15415	Bta15415	Unknown protein	3.414	1.77136	0.0106329	yes	up	0.2	0.13	0.08	0.67	0.33	1.09	0.136667	0.696667
Bta00067	Bta00067	Glucose dehydrogenase	3.407	1.76837	4.54852e-05	yes	up	2.32	2.28	2.71	10.73	3.9	6.75	2.43667	7.12667
Bta09616	Bta09616	Alkaline phosphatase	3.407	1.76858	7.88266e-05	yes	up	0.4	0.6	0.44	1.66	1.76	2.02	0.48	1.81333
Bta13250	Bta13250	Threonine dehydratase	3.402	1.7664	5.98129e-10	yes	up	19.51	15.96	24.86	52.27	41.65	72.63	20.11	55.5167
Bta00819	Bta00819	Unknown protein	3.4	1.76548	1.00679e-06	yes	up	1.87	2.17	2.5	5.7	5.99	7.09	2.18	6.26
Bta04924	Bta04924	Guanylate cyclase	3.393	1.76254	0.00227671	yes	up	22	6.3	19.7	96.34	34.05	54.4	16	61.5967
Bta07803	Bta07803	Cuticle protein	3.391	1.76177	0.000415012	yes	up	257.54	305.2	371.36	1727.14	520.62	555.64	311.367	934.467
Bta04555	Bta04555	Unknown protein	3.385	1.759	0.000694453	yes	up	1.31	0.44	1.6	4.77	2.87	2.94	1.11667	3.52667
Bta14375	Bta14375	Unknown protein	3.371	1.75332	0.000136474	yes	up	9.62	8.5	22.26	57.71	28.84	25.3	13.46	37.2833
Bta15275	Bta15275	Unknown protein	3.369	1.75248	0.0193105	yes	up	0.25	0.13	0.07	0.19	0.51	3.73	0.15	1.47667
Bta05951	Bta05951	UDP-glucuronosyltransferase	3.366	1.75107	6.61602e-13	yes	up	23.43	27.46	22.14	48.9	41.96	39.45	24.3433	43.4367
Bta09334	Bta09334	Unknown protein	3.366	1.75097	4.43102e-10	yes	up	2.13	2.33	3.2	7.86	5.37	6.52	2.55333	6.58333
Bta04482	Bta04482	IucA/IucC family protein	3.364	1.75021	0.000555452	yes	up	0.37	0.28	0.63	0.89	1.15	2	0.426667	1.34667
Bta01090	Bta01090	Unknown protein	3.362	1.74949	3.44738e-10	yes	up	246.75	199.35	227.96	566.51	503.93	806.29	224.687	625.577
Bta09351	Bta09351	Unknown protein	3.354	1.74597	0.00168606	yes	up	0.36	0.79	0.47	1.34	1.64	2.57	0.54	1.85
Bta10159	Bta10159	Unknown protein	3.349	1.74366	0.000206474	yes	up	6.01	3.75	15.29	28.49	23.04	19.06	8.35	23.53
Bta14676	Bta14676	Unknown protein	3.348	1.74321	0.000868666	yes	up	0.41	0.39	0.41	1.26	0.71	1.95	0.403333	1.30667
Bta13231	Bta13231	Unknown protein	3.341	1.74045	0.00166963	yes	up	1116.41	969.96	1299.99	6814.73	2191.19	1446.9	1128.79	3484.27
Bta05824	Bta05824	Alpha-tocopherol transfer protein-like protein	3.332	1.73637	0.00117284	yes	up	0.76	0.49	0.4	1.26	1.54	2.8	0.55	1.86667
Bta06818	Bta06818	Cyclopropane-fatty-acyl-phospholipid synthase family	3.329	1.73514	9.49499e-05	yes	up	11.04	8.69	24.44	51.6	22.24	39.63	14.7233	37.8233
Bta13103	Bta13103	rRNA N-glycosidase	3.32	1.73116	0.0157991	yes	up	2.74	1.36	1.36	4.4	3.62	22.12	1.82	10.0467
Bta07464	Bta07464	Unknown protein	3.319	1.73066	0.0173963	yes	up	0.62	0	0.41	2.13	0.75	3.15	0.343333	2.01
Bta02307	Bta02307	Ras-related protein Rab-45	3.313	1.72811	5.12697e-05	yes	up	1.14	0.52	0.91	4.09	2.72	4.09	0.856667	3.63333
Bta15301	Bta15301	Zinc finger protein 642	3.31	1.72666	0.0101804	yes	up	0.1	0.05	0.21	0.61	0.25	0.57	0.12	0.476667
Bta07125	Bta07125	Squalene-hopene cyclase	3.299	1.72203	1.01742e-06	yes	up	2.46	2.05	3.59	7.08	4.69	10.25	2.7	7.34
Bta08128	Bta08128	Down syndrome cell adhesion molecule 1, isoform AI	3.29	1.71797	0.00198354	yes	up	7.55	6.94	9.25	29.69	10.41	8.42	7.91333	16.1733
Bta12811	Bta12811	Elongation of very long chain fatty acids protein	3.288	1.71732	4.30494e-05	yes	up	36.02	30.28	26.57	67.88	59.42	149.67	30.9567	92.3233
Bta09563	Bta09563	Cuticle protein	3.286	1.71617	0.000287361	yes	up	2496.97	2285.1	2821.96	12597.4	5336.09	3920.78	2534.68	7284.75
Bta07657	Bta07657	Unknown protein	3.283	1.71489	2.06295e-11	yes	up	40.54	33.89	38.75	96.13	84.69	119.43	37.7267	100.083
Bta08030	Bta08030	Unknown protein	3.279	1.71316	0.00115462	yes	up	92.66	33.68	47.96	104.63	138.24	365.42	58.1	202.763
Bta00378	Bta00378	Zinc finger protein	3.275	1.71129	2.11001e-07	yes	up	1.99	1.98	2.85	3.86	5.26	9.44	2.27333	6.18667
Bta09581	Bta09581	Cuticle protein	3.272	1.71034	0.017972	yes	up	444.23	490.61	1206.7	6588.77	1945.94	1260.05	713.847	3264.92
Bta10334	Bta10334	Unknown protein	3.27	1.70927	0.0218233	yes	up	0.2	0	0.24	4.93	0	5.14	0.146667	3.35667
Bta15259	Bta15259	Transporter, putative	3.264	1.7065	4.37983e-09	yes	up	2.37	6.02	3.68	17.68	6.09	7.68	4.02333	10.4833
Bta15670	Bta15670	C-factor	3.264	1.70649	0.0112019	yes	up	0.37	0.67	1.09	0.69	1.48	6.54	0.71	2.90333
Bta11648	Bta11648	PDZ and LIM domain protein 3	3.263	1.70612	1.74814e-08	yes	up	127.49	95.79	104.89	293.59	233.68	347.31	109.39	291.527
Bta09888	Bta09888	Pancreatic lipase-related protein 1	3.262	1.70579	1.30903e-05	yes	up	1.59	1.24	1.32	3.42	3.41	5.01	1.38333	3.94667
Bta04648	Bta04648	Ferric-chelate reductase 1	3.261	1.70523	3.62604e-06	yes	up	96.78	61.42	90.98	301.01	177.95	200.95	83.06	226.637
Bta08290	Bta08290	Solute carrier family 2, facilitated glucose transporter member 8	3.26	1.70481	7.47728e-06	yes	up	3.23	2.93	2.8	10.07	4.09	12.38	2.98667	8.84667
Bta04651	Bta04651	Unknown protein	3.256	1.70314	0.00142348	yes	up	1.23	0.66	2.01	3.36	1.97	6.75	1.3	4.02667
Bta02847	Bta02847	Sulfotransferase	3.248	1.69945	3.34012e-05	yes	up	11.51	11.12	33.36	36.79	45.03	69.73	18.6633	50.5167
Bta14365	Bta14365	Follicle cell protein 3C-1	3.241	1.69659	0.00367539	yes	up	2.3	0.51	1.25	3.12	2.94	8.37	1.35333	4.81
Bta02903	Bta02903	Heat shock protein 70	3.236	1.69412	0.000223041	yes	up	66.97	74.3	171.06	346.71	367.97	133.46	104.11	282.713
Bta13849	Bta13849	Solute carrier family 2, facilitated glucose transporter member 8	3.235	1.69378	0.00215471	yes	up	0.65	0.64	0.69	1.31	0.83	4.33	0.66	2.15667
Bta14510	Bta14510	Sensory neuron membrane protein 2	3.233	1.69272	6.26773e-05	yes	up	12.12	8.74	12.58	13.04	17.86	40.17	11.1467	23.69
Bta01072	Bta01072	Galactose oxidase	3.226	1.68959	0.0133613	yes	up	0.2	0.04	0.09	0.5	0.22	0.7	0.11	0.473333
Bta03270	Bta03270	Unknown protein	3.225	1.68931	0.00421675	yes	up	1.07	0.72	0.28	1.36	1.7	4.5	0.69	2.52
Bta04992	Bta04992	Sugar transporter	3.224	1.68884	9.3847e-09	yes	up	3.26	2.73	3.54	6.76	6.83	11.6	3.17667	8.39667
Bta04925	Bta04925	Unknown protein	3.214	1.68431	0.000100907	yes	up	8.13	10.64	16.73	50.85	20.35	38.92	11.8333	36.7067
Bta09899	Bta09899	Carbonic anhydrase	3.201	1.67874	1.60637e-12	yes	up	10.47	9.82	13.6	24.38	26.01	36.22	11.2967	28.87
Bta03549	Bta03549	UNC93-like protein MFSD11	3.196	1.67642	8.48221e-08	yes	up	4.52	6.59	8.04	10.95	13.36	24.62	6.38333	16.31
Bta04890	Bta04890	Unknown protein	3.196	1.67618	0.000355367	yes	up	171.93	74.49	122.42	496.72	171.7	443.8	122.947	370.74
Bta03196	Bta03196	Unknown protein	3.193	1.675	1.16035e-05	yes	up	33.98	34.06	76.62	163.65	117.98	94.43	48.22	125.353
Bta04665	Bta04665	Villin-1	3.19	1.67348	9.16948e-08	yes	up	2.55	2.46	3.21	4.87	6	10.8	2.74	7.22333
Bta09545	Bta09545	Cuticle protein-like protein	3.19	1.67341	0.0091545	yes	up	1.28	0.38	0.72	4.47	2.93	1.12	0.793333	2.84
Bta12381	Bta12381	Unknown protein	3.177	1.6675	3.24106e-09	yes	up	128.18	140.89	142	397.57	304.54	312.66	137.023	338.257
Bta07804	Bta07804	Endocuticle structural glycoprotein SgAbd-8, putative	3.174	1.66633	0.000364235	yes	up	434.01	366.59	728.87	2308.47	911.27	892.24	509.823	1370.66
Bta08214	Bta08214	Endothelin-converting enzyme 1	3.168	1.66375	3.37753e-08	yes	up	16.2	14.76	14.72	31.16	26.06	36.13	15.2267	31.1167
Bta04923	Bta04923	Unknown protein	3.163	1.66111	0.00116955	yes	up	78.29	42.99	72.01	310.81	84.27	181.4	64.43	192.16
Bta00826	Bta00826	Unknown protein	3.158	1.65893	1.69397e-06	yes	up	1.88	1.42	2.45	5.78	3.73	4.9	1.91667	4.80333
Bta12196	Bta12196	Unknown protein	3.152	1.65643	0.00159003	yes	up	2922.76	3698.97	4569.19	20649.8	6417.94	5157.44	3730.31	10741.7
Bta11844	Bta11844	Transmembrane protease, serine 2	3.149	1.65485	4.53464e-05	yes	up	0.68	0.55	2.33	2.84	2.54	3.06	1.18667	2.81333
Bta04649	Bta04649	Ferric-chelate reductase 1	3.144	1.65261	4.68146e-14	yes	up	41.48	39.01	57.6	118.52	104.01	118.24	46.03	113.59
Bta02725	Bta02725	UDP-glucuronosyltransferase 1-8	3.139	1.65038	3.19328e-05	yes	up	2.76	4.1	2.77	5.48	6.98	14.1	3.21	8.85333
Bta02370	Bta02370	Unknown protein	3.139	1.65026	0.0266498	yes	up	0.09	0.28	0.09	1.37	0.62	0.66	0.153333	0.883333
Bta06785	Bta06785	Pol polyprotein	3.138	1.64994	0.000328855	yes	up	1.44	0.94	1.36	5.02	2.35	3.57	1.24667	3.64667
Bta04808	Bta04808	Aromatic peroxygenase	3.131	1.64655	0.000361631	yes	up	5.47	2.02	5.08	7.96	10.39	17.91	4.19	12.0867
Bta12611	Bta12611	Glucose dehydrogenase	3.128	1.64537	0.00342309	yes	up	4.56	3.83	7.68	29.91	7.99	7.55	5.35667	15.15
Bta01770	Bta01770	Cathepsin B	3.125	1.64393	6.63009e-05	yes	up	1.38	1.31	2.34	4.97	2.86	4.17	1.67667	4
Bta04306	Bta04306	Alpha-glucosidase	3.124	1.64347	1.26263e-05	yes	up	4.81	4.03	6.4	8.67	9.83	22.02	5.08	13.5067
Bta07490	Bta07490	Ankyrin-repeat containing protein-1	3.12	1.64141	7.01472e-06	yes	up	9.42	6.34	12.2	26.92	15.3	28.04	9.32	23.42
Bta09171	Bta09171	Unknown protein	3.118	1.64042	0.00179562	yes	up	16.22	16.78	6.15	29.67	72.11	30.25	13.05	44.01
Bta13762	Bta13762	Reverse transcriptase	3.111	1.63723	0.000161267	yes	up	202.01	260.92	271.83	809.02	329.56	269.29	244.92	469.29
Bta10115	Bta10115	Unknown protein	3.111	1.63758	0.00316204	yes	up	345.35	392.42	450.94	2287.72	715.84	462.44	396.237	1155.33
Bta03018	Bta03018	PHCl, isoform H	3.111	1.63757	0.0062851	yes	up	0.64	0.26	0.2	0.91	0.46	1.15	0.366667	0.84
Bta05915	Bta05915	N-acetylmuramyl-L-alanine amidase	3.109	1.63631	0.000747418	yes	up	3.03	1.06	2.15	6.54	4.21	6.92	2.08	5.89
Bta00548	Bta00548	UDP-glucuronosyltransferase 1-8, putative	3.104	1.63398	1.29821e-06	yes	up	0.91	1.08	1.11	1.94	2.21	3.88	1.03333	2.67667
Bta12306	Bta12306	Unknown protein	3.104	1.63415	0.0255232	yes	up	0.07	0.04	0.04	0.38	0.09	0.25	0.05	0.24
Bta07286	Bta07286	Cytochrome P450	3.101	1.63253	6.9546e-15	yes	up	15.08	16.09	16.52	30.49	40.11	47.16	15.8967	39.2533
Bta13625	Bta13625	CG12947, isoform C	3.099	1.63191	8.31344e-05	yes	up	5.39	2.74	6.81	16.09	13.46	9.39	4.98	12.98
Bta09812	Bta09812	Unknown protein	3.099	1.63189	0.0198979	yes	up	0.14	0.21	0.14	0.75	0.17	1.17	0.163333	0.696667
Bta14673	Bta14673	Unknown protein	3.092	1.62874	0.0131924	yes	up	0.09	0.08	0.08	0.28	0.4	0.2	0.0833333	0.293333
Bta04889	Bta04889	Unknown protein	3.088	1.62657	0.00159003	yes	up	11.81	7.34	12.26	38.05	13.44	41.34	10.47	30.9433
Bta00780	Bta00780	Unknown protein	3.083	1.62412	0.0228107	yes	up	1.1	0.22	1.12	6.35	0.61	2.87	0.813333	3.27667
Bta03249	Bta03249	Very-long-chain enoyl-CoA reductase	3.08	1.62311	1.07372e-07	yes	up	32.64	28.44	30.33	70.87	57.45	104.76	30.47	77.6933
Bta04689	Bta04689	Sulfhydryl oxidase	3.078	1.62202	0.00493236	yes	up	0.4	0.63	0.53	2.6	1.17	0.85	0.52	1.54
Bta05861	Bta05861	Unknown protein	3.077	1.62176	8.59895e-05	yes	up	6.11	1.74	2.23	5.86	5.64	9.22	3.36	6.90667
Bta11303	Bta11303	Sterile alpha and TIR motif-containing protein 1	3.076	1.62115	1.08307e-05	yes	up	6.15	5.12	6.27	8.4	12.98	22.71	5.84667	14.6967
Bta15662	Bta15662	UDP-N-acetylglucosamine/UDP-glucose/GDP-mannose transporter	3.074	1.62035	0.00979306	yes	up	0.32	0.45	0.22	0.72	1.62	1.09	0.33	1.14333
Bta06442	Bta06442	Phenazine biosynthesis-like domain-containing protein	3.07	1.61809	0.0335078	yes	up	0.24	0	0.33	1.23	0.16	2.96	0.19	1.45
Bta09065	Bta09065	Unknown protein	3.068	1.61752	5.0091e-05	yes	up	1.39	1.18	2.63	5.62	3.77	3.62	1.73333	4.33667
Bta06709	Bta06709	Unknown protein	3.063	1.61472	0.00291105	yes	up	341.57	426.26	459.93	2203.11	677.78	516.72	409.253	1132.54
Bta00795	Bta00795	Fem-1-like protein	3.062	1.61451	4.34193e-05	yes	up	26.4	18.57	22.2	35.37	49.3	97.37	22.39	60.68
Bta11332	Bta11332	Thiamine transporter 2	3.062	1.6145	0.0144825	yes	up	0.2	0.86	0.72	3.07	1.42	1.07	0.593333	1.85333
Bta14924	Bta14924	Aminopeptidase N	3.056	1.61146	6.03625e-05	yes	up	0.95	0.68	1.12	1.49	2	3.79	0.916667	2.42667
Bta10363	Bta10363	Cathepsin B	3.056	1.61159	0.00168903	yes	up	1.08	1.14	0.84	1.48	2.18	5.45	1.02	3.03667
Bta03861	Bta03861	Unknown protein	3.055	1.61123	0.008351	yes	up	0.28	0.19	0.59	1.54	0.68	1.02	0.353333	1.08
Bta07832	Bta07832	Unknown protein	3.054	1.61053	0.0119794	yes	up	0.16	0.11	0.5	0.88	0.43	1.16	0.256667	0.823333
Bta04552	Bta04552	Cytochrome P450	3.053	1.61038	7.15656e-07	yes	up	7.77	11.11	7.99	26.17	22.71	18.27	8.95667	22.3833
Bta07742	Bta07742	Hunchback	3.05	1.60898	3.69301e-05	yes	up	0.98	0.63	1.21	2.23	1.56	3.44	0.94	2.41
Bta06476	Bta06476	Cuticle protein	3.05	1.60873	0.0037059	yes	up	86.11	110.47	98.34	555.54	166.02	129.13	98.3067	283.563
Bta02968	Bta02968	Solute carrier family 35 member B1-like protein	3.046	1.60708	0.00156109	yes	up	1.73	0.9	2.17	2.63	3.38	7.73	1.6	4.58
Bta04244	Bta04244	Mpv17-like protein	3.043	1.60561	0.000632961	yes	up	2.37	1.56	2.11	2.71	4.22	10.22	2.01333	5.71667
Bta00254	Bta00254	Cuticular protein 73D	3.039	1.60365	0.028955	yes	up	10.8	1.58	4.08	14.53	21.6	47.38	5.48667	27.8367
Bta07899	Bta07899	Cuticular protein BJ	3.033	1.60097	1.69756e-08	yes	up	40.39	45.58	38.23	109.2	80.32	115.43	41.4	101.65
Bta06756	Bta06756	Arylsulfatase B	3.033	1.60081	0.000167793	yes	up	5.06	5.29	3.26	3.66	5.45	10.39	4.53667	6.5
Bta04916	Bta04916	Unknown protein	3.032	1.60018	1.58922e-08	yes	up	3.68	3.25	3.55	6.7	8.84	13.65	3.49333	9.73
Bta14774	Bta14774	Beta-hexosaminidase	3.024	1.59657	0.00345251	yes	up	0.85	0.6	0.37	2.22	0.98	2.22	0.606667	1.80667
Bta06438	Bta06438	Unknown protein	3.021	1.59511	0.00792846	yes	up	0.99	0.3	0.79	1.79	0.94	3.56	0.693333	2.09667
Bta09223	Bta09223	Citrate synthase	3.015	1.59219	1.99541e-05	yes	up	120.13	109.47	125.43	178.72	244.5	502.75	118.343	308.657
Bta07307	Bta07307	Unknown protein	3.015	1.59209	0.000207121	yes	up	3.47	2.95	2.48	5.14	5.78	13.4	2.96667	8.10667
Bta00711	Bta00711	Unknown protein	3.012	1.59052	0.028502	yes	up	0.63	0.13	0.26	1.7	1.02	2	0.34	1.57333
Bta14103	Bta14103	Sideroflexin-2	3.01	1.58999	0.0192731	yes	up	0.06	0.11	0.11	0.49	0.21	0.29	0.0933333	0.33
Bta04870	Bta04870	Cathepsin F	2.996	1.58325	3.62643e-05	yes	up	2.59	1.63	3.45	6.06	4.31	10.62	2.55667	6.99667
Bta06614	Bta06614	Adenylosuccinate synthetase	2.994	1.58209	0.000235505	yes	up	12.35	9.37	12.22	13.9	28.5	49.39	11.3133	30.5967
Bta02398	Bta02398	Glucose dehydrogenase	2.987	1.57871	2.86433e-05	yes	up	0.78	0.73	1.43	2.32	1.96	2.92	0.98	2.4
Bta01049	Bta01049	Serine-threonine kinase receptor-associated protein	2.986	1.57832	2.40596e-07	yes	up	21.28	17.71	21.3	37.66	40.09	71.26	20.0967	49.67
Bta14086	Bta14086	B-sensitive opsin	2.985	1.57782	7.33919e-09	yes	up	4.02	3.7	3.29	7.24	9.15	10.6	3.67	8.99667
Bta09544	Bta09544	Cuticle protein	2.984	1.57706	0.0037687	yes	up	409.03	370.32	468.03	2169.53	701.63	498.76	415.793	1123.31
Bta04515	Bta04515	E3 ubiquitin-protein ligase	2.981	1.57575	8.35509e-05	yes	up	2.13	1.6	1.85	2.9	4.47	7.26	1.86	4.87667
Bta06703	Bta06703	Unknown protein	2.973	1.57199	0.00538221	yes	up	1605.34	2228.77	2443.45	11458.8	3108.77	2483.36	2092.52	5683.65
Bta14352	Bta14352	Tubulointerstitial nephritis antigen, putative	2.969	1.57002	0.000135378	yes	up	9.48	6.02	9.32	13.72	15.41	35.68	8.27333	21.6033
Bta13199	Bta13199	Unknown protein	2.968	1.56931	0.0005758	yes	up	15.97	9.62	13.79	16.93	29.93	60.89	13.1267	35.9167
Bta06400	Bta06400	Vesicular glutamate transporter 2	2.964	1.56779	1.3084e-06	yes	up	2.32	1.81	2.77	5.14	4.36	7.27	2.3	5.59
Bta07631	Bta07631	Fatty acid synthase	2.964	1.56775	0.0148238	yes	up	0.09	0.09	0.07	0.23	0.25	0.36	0.0833333	0.28
Bta00008	Bta00008	70 kDa heat shock protein	2.961	1.56588	5.0091e-05	yes	up	2.89	4.41	8.01	12.61	15.79	8.79	5.10333	12.3967
Bta11291	Bta11291	Calcium release-activated calcium channel protein 1	2.955	1.56321	4.19344e-08	yes	up	7.92	6.67	9.56	20.83	14.91	18.82	8.05	18.1867
Bta00765	Bta00765	Unknown protein	2.95	1.56052	0.0396004	yes	up	1.34	0	2	20.94	0	24.03	1.11333	14.99
Bta11612	Bta11612	Unknown protein	2.943	1.55719	1.24066e-08	yes	up	44.27	30.96	44.25	81.87	85.66	118.15	39.8267	95.2267
Bta15649	Bta15649	Alpha-glucosidase	2.943	1.55707	5.72837e-05	yes	up	5.37	4.23	4.17	9.66	7.78	17.71	4.59	11.7167
Bta08264	Bta08264	Circadian clock-controlled protein	2.937	1.55431	0.00733756	yes	up	10.3	16.15	5.31	12.17	25.81	61.36	10.5867	33.1133
Bta10329	Bta10329	Unknown protein	2.937	1.55453	0.0419834	yes	up	0.59	0.91	0.3	10.94	0	6.99	0.6	5.97667
Bta15213	Bta15213	Phosphatidylethanolamine-binding protein 1	2.934	1.55265	0.0188322	yes	up	0.98	0.81	4.77	3.52	5.68	10.44	2.18667	6.54667
Bta09284	Bta09284	Dumpy, isoform M	2.933	1.55243	0.000126479	yes	up	3.93	2.43	5.56	12.62	7.63	8.48	3.97333	9.57667
Bta07720	Bta07720	Cuticle protein 19	2.933	1.55254	0.00499878	yes	up	127.26	103.56	178.26	689.56	222.95	155.39	136.36	355.967
Bta04508	Bta04508	Urea amidolyase	2.927	1.54924	7.13918e-08	yes	up	2.12	2.54	2.32	6.15	4.44	5.72	2.32667	5.43667
Bta10260	Bta10260	GMP reductase	2.926	1.54909	0.00117858	yes	up	0.85	1.17	0.85	1.33	1.71	4.19	0.956667	2.41
Bta09101	Bta09101	Unknown protein	2.921	1.54636	0.0385895	yes	up	0.25	0.01	0.11	0.23	0.58	1.17	0.123333	0.66
Bta03613	Bta03613	Reverse transcriptase	2.92	1.54585	0.0284714	yes	up	0.22	0.11	0.03	0.68	0.5	0.22	0.12	0.466667
Bta00768	Bta00768	Unknown protein	2.918	1.54512	0.0381651	yes	up	0	0.09	0	0.78	0	1.67	0.03	0.816667
Bta05809	Bta05809	Cat eye syndrome critical region protein 5	2.913	1.54228	0.00131644	yes	up	7.76	6.45	7.27	7.62	11.37	25.28	7.16	14.7567
Bta11256	Bta11256	CG13024, isoform C	2.912	1.54191	5.37904e-09	yes	up	4.21	4.57	4.83	10.77	8.84	11.97	4.53667	10.5267
Bta08025	Bta08025	Unknown protein	2.912	1.54183	2.26691e-05	yes	up	5.03	3.98	5.61	14.13	10.25	11.88	4.87333	12.0867
Bta03265	Bta03265	Serine protease 7, isoform A	2.911	1.54143	0.00355557	yes	up	0.17	0.26	0.57	0.71	0.66	1.22	0.333333	0.863333
Bta01406	Bta01406	Ectonucleotide pyrophosphatase/phosphodiesterase family member	2.909	1.5403	0.000262615	yes	up	2.83	2.18	2.64	7.98	3.88	7.15	2.55	6.33667
Bta04605	Bta04605	Flightin	2.908	1.53998	0.000131484	yes	up	201.78	174.07	126.73	277.18	356.92	646.98	167.527	427.027
Bta09170	Bta09170	Chitinase	2.897	1.53454	7.33383e-05	yes	up	272.52	256.84	429.82	1029.92	463.58	707.61	319.727	733.703
Bta01157	Bta01157	Uncharacterized protein	2.897	1.53444	0.000442496	yes	up	0.59	0.85	0.78	1.36	1.31	2.96	0.74	1.87667
Bta07884	Bta07884	Protein takeout	2.896	1.53401	0.00062628	yes	up	41.18	32.2	27.91	42.95	78.29	149.94	33.7633	90.3933
Bta13513	Bta13513	Fuseless, isoform A	2.896	1.53411	0.0251623	yes	up	0.27	0.34	0.39	0.75	1.16	1.68	0.333333	1.19667
Bta06006	Bta06006	CG43897, isoform N	2.894	1.53325	0.000123612	yes	up	28.83	16.12	23.08	39.85	39.86	83.84	22.6767	54.5167
Bta06679	Bta06679	Sulfotransferase family cytosolic 1B member 1	2.891	1.53158	0.00106041	yes	up	0.6	0.45	0.69	1.02	1.07	2.42	0.58	1.50333
Bta02316	Bta02316	AAA-ATPase-like domain-containing protein	2.889	1.53047	0.0462272	yes	up	0.03	0	0.11	0.1	0.13	0.73	0.0466667	0.32
Bta11257	Bta11257	Beta-glucosidase	2.888	1.53006	9.53841e-09	yes	up	5.74	4.9	6.56	11.12	11.46	17.34	5.73333	13.3067
Bta06681	Bta06681	Sulfotransferase family cytosolic 1B member 1	2.875	1.52344	1.02309e-05	yes	up	11.47	11.15	13.05	22.75	21.53	50.32	11.89	31.5333
Bta14532	Bta14532	70 kDa heat shock protein	2.875	1.52357	0.00789027	yes	up	5.27	4.42	16.74	33.34	24.84	8.57	8.81	22.25
Bta03000	Bta03000	Heat shock protein 70	2.874	1.52303	0.00627341	yes	up	13.44	16.8	56.54	98.76	84.74	30.57	28.9267	71.3567
Bta00784	Bta00784	Unknown protein	2.874	1.52291	0.0363265	yes	up	0.46	0.48	2.27	7.29	1.05	3.01	1.07	3.78333
Bta06180	Bta06180	Odorant binding protein 8	2.873	1.52257	0.000229481	yes	up	5.77	5.21	5.4	8.39	11.67	21.66	5.46	13.9067
Bta09867	Bta09867	70 kDa heat shock protein	2.871	1.52159	3.70922e-06	yes	up	8.22	7.98	15.21	23.82	30.15	17.34	10.47	23.77
Bta04260	Bta04260	CG8740, isoform A	2.869	1.52074	0.00129199	yes	up	6.96	5.74	4.5	7.26	12.31	26.69	5.73333	15.42
Bta09675	Bta09675	Transporter, putative	2.869	1.52032	0.00449734	yes	up	0.49	0.47	0.95	2.58	1.03	1.17	0.636667	1.59333
Bta01176	Bta01176	Unknown protein	2.868	1.51995	0.000492764	yes	up	151.6	131.89	372.99	695.25	460.85	368.46	218.827	508.187
Bta10969	Bta10969	GH09980p	2.864	1.51809	4.06952e-05	yes	up	7.39	7.64	7.32	10.53	15.62	28.82	7.45	18.3233
Bta08287	Bta08287	Unknown protein	2.859	1.51545	4.05415e-07	yes	up	3.02	3.22	5.51	8.79	6.32	10.92	3.91667	8.67667
Bta14116	Bta14116	Unknown protein	2.859	1.5153	0.0203912	yes	up	2.72	1.51	5.98	17.28	3.44	9.33	3.40333	10.0167
Bta09553	Bta09553	Cuticle-like protein-2	2.856	1.51405	0.00269301	yes	up	219.06	245.82	252.95	1059.11	384.9	322.25	239.277	588.753
Bta08996	Bta08996	AGAP002854-PA-like protein	2.854	1.51301	0.0471801	yes	up	0.3	0.08	0	0.54	1.06	0.7	0.126667	0.766667
Bta12141	Bta12141	Muscular protein 20	2.851	1.51166	2.06803e-05	yes	up	768.61	598.55	909.57	2411.31	1398.28	1471.62	758.91	1760.4
Bta14918	Bta14918	Protein Bm4634, isoform b	2.85	1.51094	9.75658e-13	yes	up	15.27	14.92	16.4	34.73	35.41	34.39	15.53	34.8433
Bta07249	Bta07249	Alpha-tocopherol transfer protein-like protein	2.848	1.51011	0.000722161	yes	up	9.03	5.71	7.7	17.74	10.19	28.91	7.48	18.9467
Bta11052	Bta11052	Gelsolin	2.847	1.50949	1.01293e-15	yes	up	114.4	109.95	135.19	250.51	246.45	303.43	119.847	266.797
Bta08587	Bta08587	Unknown protein	2.845	1.50864	1.13496e-09	yes	up	14.64	14.94	18.13	39.81	32.06	35	15.9033	35.6233
Bta02265	Bta02265	Knottin	2.844	1.50798	0.000497886	yes	up	75.38	48.04	46.39	141.15	88.34	209.9	56.6033	146.463
Bta02371	Bta02371	Unknown protein	2.843	1.50742	0.0270594	yes	up	0.13	0.28	0.82	0.68	1.66	1.59	0.41	1.31
Bta03959	Bta03959	Matrilin-2	2.84	1.50612	1.46912e-06	yes	up	6.92	9.01	6.54	12.98	23.69	16.18	7.49	17.6167
Bta13514	Bta13514	Fuseless, isoform A	2.838	1.50498	0.000226636	yes	up	0.76	0.87	0.97	1.45	1.38	3.35	0.866667	2.06
Bta04236	Bta04236	Calmodulin	2.83	1.50087	0.0019014	yes	up	92.01	65.84	61.94	93.6	164.15	377.05	73.2633	211.6
Bta11812	Bta11812	Pyrroline-5-carboxylate dehydrogenase	2.828	1.4996	0.0043171	yes	up	24.03	25.92	20.05	20.23	52.62	120.47	23.3333	64.44
Bta03418	Bta03418	Unknown protein	2.826	1.49863	0.000752422	yes	up	3.94	3.26	4.02	4.85	6.72	16.93	3.74	9.5
Bta00643	Bta00643	Unknown protein	2.819	1.49508	0.000462024	yes	up	4.76	4.44	10.14	23.24	10.58	10.88	6.44667	14.9
Bta00329	Bta00329	Trehalase	2.816	1.49378	3.95321e-05	yes	up	9.66	8.04	8.57	12.97	18.04	32.61	8.75667	21.2067
Bta10320	Bta10320	Chitinase	2.812	1.49138	1.23915e-14	yes	up	130.69	132.49	156.7	302.04	333.01	281.72	139.96	305.59
Bta05088	Bta05088	Unknown protein	2.808	1.48942	0.00785343	yes	up	0.39	0.27	0.33	0.81	1.08	0.79	0.33	0.893333
Bta00657	Bta00657	Fatty acyl-CoA reductase 1	2.807	1.48908	0.000996133	yes	up	41.01	36.07	26.51	64.83	51.34	148.46	34.53	88.21
Bta09525	Bta09525	Dual specificity protein phosphatase, putative	2.806	1.48873	1.16065e-06	yes	up	8.13	6.7	9.26	12.64	16.24	24.8	8.03	17.8933
Bta13211	Bta13211	Unknown protein	2.805	1.48825	5.53751e-06	yes	up	16.56	16.63	15.77	44.92	34.14	34.95	16.32	38.0033
Bta15769	Bta15769	Unknown protein	2.802	1.4866	2.71714e-05	yes	up	52.5	40.11	88.04	168.79	120.78	112.4	60.2167	133.99
Bta06527	Bta06527	Unknown protein	2.799	1.48492	0.00131749	yes	up	6.22	4.73	15.76	33.17	11.87	18.07	8.90333	21.0367
Bta12363	Bta12363	Elongation of very long chain fatty acids protein	2.793	1.48199	1.18738e-07	yes	up	8.02	6.44	10.94	19.87	15.14	20.76	8.46667	18.59
Bta10841	Bta10841	Protein FAM136A	2.793	1.48196	6.35939e-06	yes	up	480.07	401.01	777.97	1772.59	1035.46	1323.83	553.017	1377.29
Bta13204	Bta13204	Unknown protein	2.793	1.48167	0.00809436	yes	up	0.81	0.51	2.18	3.7	1.76	3.21	1.16667	2.89
Bta10355	Bta10355	Unknown protein	2.791	1.48076	0.0428239	yes	up	0.12	0.13	0.13	0.21	0.42	0.89	0.126667	0.506667
Bta11851	Bta11851	Chaperone protein DnaJ	2.789	1.47965	7.15656e-07	yes	up	12.96	10.36	13.81	19.06	27.07	39.02	12.3767	28.3833
Bta05807	Bta05807	Rhythmically expressed gene 5 protein	2.787	1.4787	8.01155e-05	yes	up	21.83	16.16	22.02	28.81	39.55	74.55	20.0033	47.6367
Bta04578	Bta04578	Alpha-tocopherol transfer protein-like	2.785	1.4777	5.6e-06	yes	up	2.03	1.67	2.62	3.02	4.67	6.8	2.10667	4.83
Bta12001	Bta12001	Unknown protein	2.783	1.47658	0.00239054	yes	up	1.04	0.37	1.25	1.93	1.79	2.83	0.886667	2.18333
Bta06522	Bta06522	Nucleocapsid	2.78	1.47529	0.0381698	yes	up	0.91	0.07	2.4	2.31	2.59	6.43	1.12667	3.77667
Bta15154	Bta15154	Unknown protein	2.778	1.47403	1.26747e-06	yes	up	24.14	19.59	29.64	42.95	47.81	77.48	24.4567	56.08
Bta08591	Bta08591	Unknown protein	2.778	1.47381	0.000312553	yes	up	16.01	12.82	35.22	60.66	44.36	38.14	21.35	47.72
Bta13659	Bta13659	Omega-6 fatty acid desaturase	2.771	1.47061	0.0241387	yes	up	0.17	0.18	0.08	0.5	0.42	0.39	0.143333	0.436667
Bta13675	Bta13675	Fatty acyl-CoA reductase 1	2.768	1.4689	0.00159003	yes	up	4.6	2.24	2.39	7.05	5.47	10.92	3.07667	7.81333
Bta02182	Bta02182	Battenin	2.766	1.46787	1.21462e-05	yes	up	1.8	2.34	3.37	3.83	4.51	8.27	2.50333	5.53667
Bta00367	Bta00367	Unknown protein	2.764	1.46658	0.0119658	yes	up	1.69	0.59	3.22	4.13	5.47	5.03	1.83333	4.87667
Bta03434	Bta03434	Unknown protein	2.757	1.46308	0.00176092	yes	up	36.96	34.62	85.7	180.5	91.1	76.28	52.4267	115.96
Bta13767	Bta13767	Pro-resilin	2.753	1.46108	0.000831423	yes	up	6.09	7.58	7.22	23.78	8.83	13.29	6.96333	15.3
Bta02120	Bta02120	Cathepsin L-like protease	2.753	1.46076	0.0257063	yes	up	0.34	0.37	0.18	0.89	0.42	1.41	0.296667	0.906667
Bta04852	Bta04852	Sulfotransferase	2.745	1.45667	0.000237297	yes	up	10.98	11.12	11.25	13.68	22.47	43.31	11.1167	26.4867
Bta13082	Bta13082	Unknown protein	2.742	1.45542	0.0150893	yes	up	0.56	0.6	0.47	1.76	0.86	1.85	0.543333	1.49
Bta02028	Bta02028	Unknown protein	2.741	1.45484	0.000375779	yes	up	60.11	32.47	36.66	99.22	75.86	136.66	43.08	103.913
Bta06883	Bta06883	Lipase	2.74	1.45394	0.0412186	yes	up	0.32	0.26	0.23	0.67	0.19	1.98	0.27	0.946667
Bta10937	Bta10937	Innexin	2.736	1.45233	0.000164452	yes	up	6.95	6.05	11.19	23.75	12.58	16.75	8.06333	17.6933
Bta10534	Bta10534	Elongation of very long chain fatty acids protein	2.735	1.45166	0.00298571	yes	up	1.23	1.18	1	1.41	2.36	4.88	1.13667	2.88333
Bta04893	Bta04893	Unknown protein	2.735	1.45137	0.0131924	yes	up	21.32	12.57	22.42	92.21	22.18	33.39	18.77	49.26
Bta15454	Bta15454	Neuroendocrine convertase 1	2.734	1.45121	7.41956e-14	yes	up	3.12	3.53	4.41	7.06	7.42	8.79	3.68667	7.75667
Bta06123	Bta06123	Unknown protein	2.734	1.45096	0.000789421	yes	up	16.5	14.04	28.5	66.64	31.91	34.18	19.68	44.2433
Bta09068	Bta09068	Protein yellow	2.732	1.4502	0.000214051	yes	up	3.47	2.71	4.5	6.25	5.19	13.07	3.56	8.17
Bta02613	Bta02613	Yellow-e	2.731	1.4492	0.00939109	yes	up	3.74	3.62	5.91	18.78	8.69	4.37	4.42333	10.6133
Bta00977	Bta00977	Transporter, putative	2.73	1.44872	0.000134385	yes	up	21.7	19.14	29.02	33.03	39.11	87.67	23.2867	53.27
Bta15118	Bta15118	Sulfotransferase	2.73	1.44876	0.000427093	yes	up	18.66	19.24	30.8	75.92	38.29	36.1	22.9	50.1033
Bta10158	Bta10158	Unknown protein	2.728	1.44775	0.0180148	yes	up	4.99	3.5	10.89	30.43	9.38	8.1	6.46	15.97
Bta14893	Bta14893	Ectopic P granules protein 5-like protein	2.726	1.44657	2.64804e-05	yes	up	11.6	12.97	15.31	23.34	13.95	25.76	13.2933	21.0167
Bta14840	Bta14840	Cathepsin L-like protease	2.726	1.44692	0.00909211	yes	up	0.59	0.4	1.02	2.08	0.82	1.64	0.67	1.51333
Bta09508	Bta09508	Laccase 1	2.723	1.44496	2.43804e-05	yes	up	2.68	1.75	3.42	5.37	4.52	7.48	2.61667	5.79
Bta06329	Bta06329	Chitinase	2.721	1.44435	2.44159e-06	yes	up	4.31	3.18	5.75	9.13	8.06	11.65	4.41333	9.61333
Bta09558	Bta09558	Unknown protein	2.721	1.44415	0.00105782	yes	up	694.72	730.44	597.39	2403.5	1213.26	960.91	674.183	1525.89
Bta13398	Bta13398	Cysteine-rich protein	2.72	1.44383	1.79236e-07	yes	up	58.76	49.61	63.03	94.77	111.86	172.87	57.1333	126.5
Bta02691	Bta02691	Mitochondrial uncoupling protein 2	2.719	1.44319	0.000338451	yes	up	71.29	52.14	48.57	89.25	94.87	179.57	57.3333	121.23
Bta13652	Bta13652	Lipase	2.716	1.44172	0.00636935	yes	up	1.05	0.94	0.43	0.9	2.02	3.66	0.806667	2.19333
Bta04760	Bta04760	Unknown protein	2.709	1.43752	0.0226656	yes	up	17.12	21.08	10.01	10.68	35.39	99.41	16.07	48.4933
Bta01774	Bta01774	CG34398, isoform C	2.702	1.43414	4.63993e-09	yes	up	14.48	12.76	16.64	25.56	27.57	40.29	14.6267	31.14
Bta04784	Bta04784	Pyruvate dehydrogenase E1 component subunit beta	2.697	1.43139	0.000387543	yes	up	17.42	17.28	15.59	22.68	31.25	64.83	16.7633	39.5867
Bta11225	Bta11225	Unknown protein	2.696	1.43095	1.77424e-05	yes	up	29.14	24.07	51.53	87.44	60.1	73.28	34.9133	73.6067
Bta03883	Bta03883	Cathepsin B	2.696	1.43062	0.00950778	yes	up	2.12	1.27	3.75	9.17	4.45	3.12	2.38	5.58
Bta00761	Bta00761	Unknown protein	2.695	1.43013	1.60311e-09	yes	up	11.44	11.27	16.95	29.68	24.67	27.83	13.22	27.3933
Bta06695	Bta06695	Unknown protein	2.695	1.43055	0.00209325	yes	up	1.12	0.64	1.1	3.77	1.62	1.82	0.953333	2.40333
Bta00237	Bta00237	Sugar transporter ERD6-like 6	2.686	1.42571	0.00214237	yes	up	2.32	1.48	1.77	2.71	3.09	18.95	1.85667	8.25
Bta03550	Bta03550	Arylsulfatase	2.684	1.42422	0.00727281	yes	up	2.88	1.23	7.87	10.97	7.82	8.61	3.99333	9.13333
Bta04664	Bta04664	Monocarboxylate transporter 12	2.679	1.42152	0.00011393	yes	up	21.33	18.04	28.21	67.09	36.19	40.94	22.5267	48.0733
Bta12539	Bta12539	Hepatic leukemia factor 1	2.679	1.42156	0.00431461	yes	up	1.38	0.96	2.13	5.45	2.25	2.53	1.49	3.41
Bta08890	Bta08890	70 kDa heat shock protein	2.674	1.4188	0.0120543	yes	up	0.78	0.41	1.05	1.31	1.07	3.27	0.746667	1.88333
Bta02574	Bta02574	Unknown protein	2.674	1.41917	0.0468676	yes	up	0.12	0.01	0.18	0.24	0.19	0.59	0.103333	0.34
Bta08702	Bta08702	Trehalose 6-phosphate synthase	2.672	1.41778	1.053e-05	yes	up	9.61	9.07	17.13	17.99	22.08	36.37	11.9367	25.48
Bta08970	Bta08970	Chitinase	2.666	1.41445	3.97619e-08	yes	up	19.9	17.16	14.22	33.21	42.02	27.46	17.0933	34.23
Bta13349	Bta13349	Hydroxymethylglutaryl-CoA lyase	2.665	1.41392	0.000276876	yes	up	9.64	8.18	12.71	14.18	16.41	37.43	10.1767	22.6733
Bta08080	Bta08080	Sideroflexin-1	2.663	1.41305	0.000107857	yes	up	14.42	10.26	21.97	31.65	23.61	45.87	15.55	33.71
Bta12989	Bta12989	Unknown protein	2.663	1.41324	0.0228107	yes	up	1.38	1.08	1.07	4.43	3	2.92	1.17667	3.45
Bta14212	Bta14212	Calponin/transgelin	2.661	1.41176	1.46682e-06	yes	up	10.85	7.86	11.44	19	18.05	27.58	10.05	21.5433
Bta07312	Bta07312	Ammonium transporter, putative	2.66	1.41152	0.000200132	yes	up	2.22	3.01	2.78	5.14	4.44	8.64	2.67	6.07333
Bta05263	Bta05263	DNA polymerase III polC-type	2.66	1.41148	0.0100976	yes	up	0.52	0.2	0.71	0.89	1.19	1.44	0.476667	1.17333
Bta09043	Bta09043	Reticulocyte-binding protein 2-like protein a	2.659	1.41103	1.28577e-06	yes	up	62.31	44.36	64.31	112.52	108.99	169.89	56.9933	130.467
Bta15430	Bta15430	Uricase	2.656	1.4095	0.0048717	yes	up	1.89	2.55	1.49	1.99	7.96	4.68	1.97667	4.87667
Bta12406	Bta12406	von Willebrand factor	2.653	1.40748	0.0134671	yes	up	0.86	0.72	0.5	0.88	1.29	3.55	0.693333	1.90667
Bta13647	Bta13647	Unknown protein	2.652	1.40716	3.32703e-05	yes	up	1.2	1.58	1.96	4	3.15	2.81	1.58	3.32
Bta14706	Bta14706	Unknown protein	2.65	1.406	9.84205e-07	yes	up	55.25	47.35	69.26	132.94	90.15	136.78	57.2867	119.957
Bta15753	Bta15753	Unknown protein	2.65	1.40574	0.00449256	yes	up	3.26	2.56	6.49	13.65	7.06	6.51	4.10333	9.07333
Bta07685	Bta07685	Lysosomal thioesterase PPT2-like protein	2.649	1.40552	1.45274e-05	yes	up	1.23	1.29	1.55	2.07	3.03	3.81	1.35667	2.97
Bta04125	Bta04125	Giant	2.645	1.40328	0.0159469	yes	up	0.1	0.1	0.17	0.35	0.29	0.27	0.123333	0.303333
Bta00306	Bta00306	Laccase-4	2.643	1.40234	0.00349658	yes	up	2.09	0.78	2.34	3.65	2.78	5.52	1.73667	3.98333
Bta07898	Bta07898	Cuticle protein	2.626	1.39303	4.43843e-11	yes	up	29.48	27.4	35.34	65.48	60.9	61.54	30.74	62.64
Bta02034	Bta02034	Cytochrome P450	2.621	1.3899	0.000657255	yes	up	0.63	0.5	0.75	1.33	1.04	1.61	0.626667	1.32667
Bta13516	Bta13516	Cathepsin L-like protease	2.621	1.39005	0.0336597	yes	up	0.08	0.05	0.19	0.2	0.32	0.35	0.106667	0.29
Bta15684	Bta15684	Progestin and adipoQ receptor family member 3	2.619	1.38888	0.000123392	yes	up	19.09	23.46	14.3	32.08	40.42	54.82	18.95	42.44
Bta06202	Bta06202	Medium-chain specific acyl-CoA dehydrogenase, mitochondrial	2.618	1.3882	0.000127963	yes	up	23.71	21.1	25.08	36.88	38.28	80.1	23.2967	51.7533
Bta07917	Bta07917	Solute carrier family 22 member	2.618	1.38859	0.00100524	yes	up	1.1	0.73	1.48	2.86	2.06	2.35	1.10333	2.42333
Bta07623	Bta07623	UDP-glucuronosyltransferase	2.615	1.38699	1.70674e-05	yes	up	1.46	1.19	1.83	3.62	2.78	2.9	1.49333	3.1
Bta04535	Bta04535	ABC transporter G family member 20	2.613	1.38592	0.00230193	yes	up	12.1	18.88	22.9	60.81	27.87	25.96	17.96	38.2133
Bta02072	Bta02072	Four and a half LIM domains protein	2.607	1.38249	0.00779474	yes	up	8.03	7.05	6.33	17.08	8.7	26.99	7.13667	17.59
Bta01661	Bta01661	Unknown protein	2.604	1.38087	0.000360314	yes	up	20.68	17.69	17.86	73.1	34.67	40.25	18.7433	49.34
Bta06680	Bta06680	Sulfotransferase	2.603	1.38002	0.0159469	yes	up	1.22	0.98	0.73	1.43	1.3	5.2	0.976667	2.64333
Bta02812	Bta02812	4,5 dioxygenase extradiol	2.602	1.37982	0.00165885	yes	up	1.42	1.61	1.84	2.28	2.38	6.29	1.62333	3.65
Bta09438	Bta09438	Vesicular glutamate transporter, isoform A	2.601	1.37913	7.27808e-05	yes	up	5.29	4.82	6.57	11.5	7.36	16.09	5.56	11.65
Bta15573	Bta15573	Catalase	2.599	1.37798	7.98665e-05	yes	up	15.83	12	23.54	43.14	26.25	35.8	17.1233	35.0633
Bta09528	Bta09528	Unknown protein	2.597	1.37657	0.00723811	yes	up	2.43	1.19	2.91	6.72	3.74	4.36	2.17667	4.94
Bta06076	Bta06076	Heat shock protein	2.594	1.37539	5.16211e-07	yes	up	20.5	18.04	23.57	46.99	33.25	46.54	20.7033	42.26
Bta07816	Bta07816	LIM domain protein	2.592	1.37389	5.7256e-06	yes	up	32.53	25.39	28.76	53.71	50.34	78.32	28.8933	60.79
Bta07502	Bta07502	Ornithine aminotransferase	2.591	1.37333	0.00210699	yes	up	32.48	20.65	52.45	107.46	39.43	67.4	35.1933	71.43
Bta00654	Bta00654	GMP reductase	2.591	1.37354	0.00497724	yes	up	0.66	0.35	0.63	1.26	0.81	1.71	0.546667	1.26
Bta03562	Bta03562	Transcription factor Sox-3, putative	2.591	1.37346	0.0212299	yes	up	1.71	1.16	2.37	6.34	1.75	4.61	1.74667	4.23333
Bta00741	Bta00741	Lipoma HMGIC fusion partner-like 2 protein	2.589	1.37239	0.00196707	yes	up	5.62	4.91	5.61	4.81	11.17	19.84	5.38	11.94
Bta10511	Bta10511	Unknown protein	2.587	1.37154	0.0181937	yes	up	1.08	0.55	2.18	2.97	2.16	3.83	1.27	2.98667
Bta03299	Bta03299	G-protein coupled receptor, putative	2.585	1.36997	0.00141975	yes	up	3.75	2.68	3.48	4.09	5.75	12.28	3.30333	7.37333
Bta14723	Bta14723	Beta-hexosaminidase	2.583	1.36916	0.00307277	yes	up	69.11	75.4	121.51	305.47	122.36	127.24	88.6733	185.023
Bta03853	Bta03853	ABC transporter G family member 20	2.58	1.36725	0.00785343	yes	up	4.24	6.35	4.82	18.96	6.9	7.42	5.13667	11.0933
Bta03301	Bta03301	Unknown protein	2.578	1.36642	0.0025419	yes	up	56.88	63.61	100.99	245.38	123.91	91.67	73.8267	153.653
Bta09136	Bta09136	Coenzyme Q-binding protein COQ10, mitochondrial	2.575	1.3643	0.0057186	yes	up	12.53	7.03	6.57	14.7	12.82	31.43	8.71	19.65
Bta11220	Bta11220	CG1572, isoform B	2.565	1.35914	0.000273013	yes	up	208.52	207.57	258.37	665.87	387.87	338.37	224.82	464.037
Bta07794	Bta07794	Long-chain-fatty-acid--CoA ligase 5	2.563	1.3577	3.70599e-08	yes	up	37.45	33.03	41.36	76.47	62.78	87.65	37.28	75.6333
Bta03375	Bta03375	Transmembrane protease serine 3	2.563	1.35766	2.99611e-06	yes	up	0.99	1.33	2.01	2.56	3.32	2.79	1.44333	2.89
Bta03381	Bta03381	EGFR-coamplified and overexpressed protein	2.563	1.35764	4.06921e-06	yes	up	2.12	1.74	2.94	4.85	3.7	5.11	2.26667	4.55333
Bta09538	Bta09538	Unknown protein	2.558	1.35493	0.000252075	yes	up	2.79	4.1	5.56	8.5	8.42	9.11	4.15	8.67667
Bta07585	Bta07585	Unknown protein	2.557	1.3547	0.000179562	yes	up	55.62	43.31	58.11	131.93	69.22	125.84	52.3467	108.997
Bta06137	Bta06137	Unknown protein	2.557	1.35467	0.000183642	yes	up	9.63	6.61	8.64	12.57	15.08	28.28	8.29333	18.6433
Bta05744	Bta05744	Cysteine protease inhibitor cystatin	2.557	1.35431	0.0013234	yes	up	20.92	20.41	12.93	24.49	38.09	61.1	18.0867	41.2267
Bta14383	Bta14383	Transporter, putative	2.556	1.35416	3.12983e-05	yes	up	1.58	1.62	1.72	2.3	3.1	4.76	1.64	3.38667
Bta08975	Bta08975	Outer dense fiber protein 3	2.555	1.35311	0.000660492	yes	up	15.48	15.66	14.94	19.75	26	44.19	15.36	29.98
Bta03248	Bta03248	DnaJ protein	2.554	1.3527	5.37904e-09	yes	up	55.43	50.44	65.48	94.68	103.41	147.87	57.1167	115.32
Bta07727	Bta07727	Unknown protein	2.554	1.35285	0.000829371	yes	up	4.37	2.81	4.16	14.22	8.25	15.06	3.78	12.51
Bta11987	Bta11987	Acid phosphatase-1	2.553	1.3521	1.13402e-07	yes	up	2.67	3.04	2.83	9.97	5.32	6.78	2.84667	7.35667
Bta09023	Bta09023	Unknown protein	2.552	1.35171	0.0132063	yes	up	1.91	3.34	9.59	14.52	6.83	10.29	4.94667	10.5467
Bta05456	Bta05456	Adenylate kinase	2.549	1.35012	0.0010509	yes	up	21.99	17.11	17.27	24.74	33.9	67.47	18.79	42.0367
Bta14197	Bta14197	Leucine-rich repeat-containing G-protein coupled receptor 6	2.547	1.34888	0.0115929	yes	up	0.62	0.39	1.03	1.74	0.73	2.95	0.68	1.80667
Bta01082	Bta01082	Unknown protein	2.545	1.34746	2.1226e-08	yes	up	48.67	44.1	72.79	109.87	106.3	105.08	55.1867	107.083
Bta15455	Bta15455	Neuroendocrine convertase 1	2.545	1.34775	0.000518964	yes	up	0.6	0.53	0.99	1.04	1.68	1.73	0.706667	1.48333
Bta00773	Bta00773	Beta-fructofuranosidase	2.539	1.34402	0.000616134	yes	up	0.73	0.64	1.06	1.83	1.89	1.31	0.81	1.67667
Bta09550	Bta09550	Cuticle protein, putative	2.535	1.34225	0.0106899	yes	up	403.25	315.91	365.86	1418.44	590.72	386.17	361.673	798.443
Bta06463	Bta06463	Solute carrier family 2, facilitated glucose transporter member 8	2.534	1.34161	0.000105941	yes	up	5.22	6.77	5.77	9.43	9.14	19.33	5.92	12.6333
Bta03919	Bta03919	Unknown protein	2.533	1.34109	0.048463	yes	up	0.2	0.18	0.26	0.59	0.37	0.77	0.213333	0.576667
Bta12761	Bta12761	Unknown protein	2.531	1.33967	0.00362943	yes	up	0.4	0.3	0.84	3.27	10.6	1.05	0.513333	4.97333
Bta09099	Bta09099	Trypsin-like serine protease	2.527	1.33723	3.40515e-08	yes	up	10.93	10.78	13.05	20.63	19.11	29.49	11.5867	23.0767
Bta14319	Bta14319	Unknown protein	2.527	1.33737	0.0256021	yes	up	2.28	1.2	2.71	6.84	3.17	4.91	2.06333	4.97333
Bta05918	Bta05918	Vascular endothelial growth factor A	2.524	1.33544	2.85119e-06	yes	up	14.09	12.65	21.05	35.6	26.22	32.01	15.93	31.2767
Bta09324	Bta09324	Dehydrogenase/reductase SDR family protein 7-like	2.524	1.33544	6.18223e-05	yes	up	33.84	34.95	43.17	69.49	48.93	109.85	37.32	76.09
Bta08821	Bta08821	Glycerol-3-phosphate dehydrogenase	2.522	1.33481	0.0151252	yes	up	20.89	25.34	12.34	15.15	30.38	57.59	19.5233	34.3733
Bta10647	Bta10647	FMRFamide	2.52	1.33342	0.00251938	yes	up	24.25	23.87	30.4	84.49	43.96	32.81	26.1733	53.7533
Bta07731	Bta07731	Protein takeout, putative	2.516	1.33128	0.00102014	yes	up	8.62	7.18	9.69	10.32	14.1	30.37	8.49667	18.2633
Bta03303	Bta03303	CG44325, isoform D	2.515	1.33045	2.02203e-05	yes	up	71.95	66.67	69.17	89.39	134.72	203.68	69.2633	142.597
Bta06081	Bta06081	Lipase	2.514	1.33026	0.00913433	yes	up	1.51	1.17	0.95	2.91	1.7	4.31	1.21	2.97333
Bta10016	Bta10016	CG14082, isoform C	2.511	1.32844	0.00109767	yes	up	0.35	0.31	0.5	0.45	0.85	1.15	0.386667	0.816667
Bta07704	Bta07704	UDP-glucuronosyltransferase 1-8, putative	2.5	1.32221	0.000151139	yes	up	3.2	2.65	3.3	6.89	4.08	7.53	3.05	6.16667
Bta06000	Bta06000	Unknown protein	2.494	1.31863	1.39425e-05	yes	up	7.77	9.17	11.32	12.39	17.26	27.15	9.42	18.9333
Bta03773	Bta03773	Unknown protein	2.494	1.31833	0.000711664	yes	up	3.26	2.6	4.93	8.13	6.56	7.32	3.59667	7.33667
Bta15253	Bta15253	Facilitated trehalose transporter	2.49	1.31592	0.00483193	yes	up	1.39	0.77	2	3.17	1.64	3.83	1.38667	2.88
Bta05831	Bta05831	AAA-ATPase	2.488	1.315	0.00246289	yes	up	1.54	1.35	5.22	6.44	3.59	9.66	2.70333	6.56333
Bta01802	Bta01802	Methionyl-tRNA formyltransferase	2.487	1.31458	0.00692094	yes	up	3	1.73	5.69	8.29	3.63	7.65	3.47333	6.52333
Bta14722	Bta14722	Cathepsin B	2.485	1.3135	1.712e-05	yes	up	8.84	10.19	11.08	13.65	25.94	22.19	10.0367	20.5933
Bta03296	Bta03296	Protein unc-93-A	2.485	1.31323	9.04561e-05	yes	up	0.51	0.57	0.59	1.7	1.08	1.46	0.556667	1.41333
Bta13169	Bta13169	Calcium-transporting ATPase	2.482	1.31156	0.00362699	yes	up	0.26	0.25	0.23	0.59	0.41	0.55	0.246667	0.516667
Bta11925	Bta11925	Cytochrome P450	2.48	1.31052	0.000454541	yes	up	3.13	2.53	3.91	8.34	4.98	5.75	3.19	6.35667
Bta06942	Bta06942	Serine protease	2.479	1.30977	0.00581912	yes	up	0.83	0.54	1.05	2.04	1.52	1.52	0.806667	1.69333
Bta12979	Bta12979	Facilitated trehalose transporter Tret1	2.478	1.30924	0.00785343	yes	up	0.94	0.54	1.29	1.42	1.22	3.32	0.923333	1.98667
Bta07475	Bta07475	Arrestin-like protein	2.477	1.30831	5.76461e-11	yes	up	11.45	9.96	13.34	20.1	22.25	24.69	11.5833	22.3467
Bta14499	Bta14499	Rho guanine nucleotide exchange factor	2.477	1.30884	0.000687973	yes	up	1.61	1.97	3.32	2.9	3.14	5.92	2.3	3.98667
Bta09589	Bta09589	Cuticle protein	2.476	1.30773	0.0105962	yes	up	36.97	32.56	47.21	142.35	55.5	43.41	38.9133	80.42
Bta04598	Bta04598	Calcium-binding mitochondrial carrier protein SCaMC-2	2.474	1.30689	0.00259797	yes	up	5.69	5.56	7.32	5.63	8.95	18.76	6.19	11.1133
Bta06572	Bta06572	Unknown protein	2.474	1.30685	0.0230229	yes	up	0.45	0.11	0.7	0.94	0.92	0.94	0.42	0.933333
Bta04466	Bta04466	Autophagy-related protein 2-like protein B	2.472	1.3059	0.00107615	yes	up	4.39	3.79	4.37	5.09	6.94	14.73	4.18333	8.92
Bta03897	Bta03897	Yellow-e	2.472	1.30585	0.0263807	yes	up	2.95	1.7	5.56	11.87	7.24	2.87	3.40333	7.32667
Bta03581	Bta03581	Gamma-glutamyltranspeptidase 1	2.47	1.30433	9.38579e-06	yes	up	12.94	12.11	27.08	21.97	21.73	30.86	17.3767	24.8533
Bta10799	Bta10799	Potassium channel subfamily K member 16	2.468	1.3033	0.000986409	yes	up	1.54	1.49	2.06	2.28	2.47	5.69	1.69667	3.48
Bta03439	Bta03439	Alpha-glucosidase	2.465	1.30141	4.19396e-08	yes	up	6.97	9.73	11.46	14.9	15.98	23.07	9.38667	17.9833
Bta04098	Bta04098	Acyl-CoA Z9 desaturase	2.463	1.30022	0.0032125	yes	up	0.58	0.56	0.72	1.6	0.84	1.34	0.62	1.26
Bta00816	Bta00816	Unknown protein	2.459	1.29792	0.00099154	yes	up	7.87	6.19	10.43	10.07	17.74	23.35	8.16333	17.0533
Bta01188	Bta01188	Tetraspanin	2.457	1.29693	0.024173	yes	up	0.62	0.79	0.83	2.12	1.9	1.01	0.746667	1.67667
Bta00300	Bta00300	UDP-glucuronosyltransferase	2.456	1.29642	5.16619e-06	yes	up	1.53	1.53	1.83	2.96	3.19	3.06	1.63	3.07
Bta06937	Bta06937	Serine protease	2.454	1.29495	0.0304459	yes	up	0.53	0.72	0.61	0.44	1.54	2.46	0.62	1.48
Bta08242	Bta08242	Unknown protein	2.453	1.29477	1.30903e-05	yes	up	2.79	2.24	4.19	6.3	5.31	6.02	3.07333	5.87667
Bta13784	Bta13784	Unknown protein	2.453	1.29443	0.0147046	yes	up	2.41	2.68	3.24	8.95	3.81	5.05	2.77667	5.93667
Bta07741	Bta07741	Unknown protein	2.452	1.29368	0.00227671	yes	up	29.22	27.55	41.57	96.46	57.9	40.49	32.78	64.95
Bta01668	Bta01668	Xylose isomerase	2.45	1.29254	3.44738e-10	yes	up	4.85	4.87	5.04	8.17	10.34	9.92	4.92	9.47667
Bta15792	Bta15792	Solute carrier family 2, facilitated glucose transporter member 8	2.449	1.29224	0.00987084	yes	up	2.68	1.63	2.24	2.65	3.07	11.65	2.18333	5.79
Bta13090	Bta13090	Elongation of very long chain fatty acids protein	2.445	1.28973	0.00256717	yes	up	1.98	2.2	1.97	2.22	3.95	6.89	2.05	4.35333
Bta12986	Bta12986	Cathepsin B	2.444	1.28937	0.0175109	yes	up	0.36	0.17	0.69	1.08	0.81	0.64	0.406667	0.843333
Bta03345	Bta03345	Chemosensory protein 12	2.44	1.28673	0.00078114	yes	up	17.96	23.81	32.27	64.97	45.58	34.02	24.68	48.19
Bta13679	Bta13679	Glycogen synthase	2.436	1.28447	0.00673655	yes	up	14.26	11.39	13.17	13.72	19.82	51.47	12.94	28.3367
Bta01705	Bta01705	Serine/threonine-protein kinase 17B	2.434	1.28352	1.22323e-08	yes	up	7.17	6.28	9.14	14.07	12.47	14.29	7.53	13.61
Bta14581	Bta14581	Calcium-transporting ATPase	2.434	1.28327	0.00148243	yes	up	153.49	121.7	112.16	163.83	227.16	434.28	129.117	275.09
Bta09437	Bta09437	Vesicular glutamate transporter 2	2.431	1.28183	0.00316204	yes	up	0.29	0.34	0.4	0.57	0.56	0.98	0.343333	0.703333
Bta14960	Bta14960	Malic enzyme	2.429	1.28011	0.000151139	yes	up	28.68	27.68	25.74	35.53	49.76	81.03	27.3667	55.44
Bta10964	Bta10964	ETS translocation variant 1	2.429	1.28028	0.000202629	yes	up	3.92	2.11	3.48	5.86	6.31	6.87	3.17	6.34667
Bta07184	Bta07184	Unknown protein	2.427	1.27911	0.0035701	yes	up	10.54	11.84	13.04	35.29	21.59	14.13	11.8067	23.67
Bta07785	Bta07785	Thymus-specific serine protease	2.425	1.27806	0.0106953	yes	up	1.9	1.13	1.56	2.97	2.21	4.76	1.53	3.31333
Bta02547	Bta02547	Krueppel-like factor 15	2.424	1.2771	0.0353734	yes	up	0.5	0.39	0.54	0.86	0.57	1.86	0.476667	1.09667
Bta15466	Bta15466	Pleiomorphic adenoma protein-like 2	2.423	1.27701	0.00274115	yes	up	16.65	14.11	19.9	49.97	21.95	27.6	16.8867	33.1733
Bta04049	Bta04049	Cuticular protein 110	2.421	1.27582	0.0057877	yes	up	10.23	6.43	9.36	27.39	16.56	14.48	8.67333	19.4767
Bta08122	Bta08122	Chemosensory protein	2.421	1.27577	0.0374689	yes	up	2.37	1.18	3.05	7.17	5.14	2.76	2.2	5.02333
Bta05684	Bta05684	Aromatic peroxygenase	2.42	1.2753	0.00342573	yes	up	0.41	0.25	0.53	0.9	0.71	0.76	0.396667	0.79
Bta03481	Bta03481	Unknown protein	2.42	1.27511	0.0426759	yes	up	3.58	0.98	6.84	12.11	4.71	8.36	3.8	8.39333
Bta04247	Bta04247	Unknown protein	2.419	1.27412	5.64722e-07	yes	up	3.6	5.09	5.84	8.4	9.74	11.21	4.84333	9.78333
Bta01866	Bta01866	Unknown protein	2.415	1.27228	0.00385471	yes	up	31.27	31.02	42.62	37.78	125.38	58.6	34.97	73.92
Bta10002	Bta10002	Juvenile hormone-inducible protein	2.41	1.26902	1.66182e-06	yes	up	2.52	2.75	3.33	6.01	4.94	5.7	2.86667	5.55
Bta07721	Bta07721	Aromatic peroxygenase	2.403	1.26456	0.0016376	yes	up	6.82	8.73	10.35	30.28	13.51	15.17	8.63333	19.6533
Bta07348	Bta07348	UDP-glucuronosyltransferase 1-8, putative	2.4	1.26275	0.000704705	yes	up	3.08	4.2	3.06	7.88	4.75	7.53	3.44667	6.72
Bta02536	Bta02536	Unknown protein	2.399	1.26216	0.00117412	yes	up	39.5	22.07	38.68	63.02	50.79	92.35	33.4167	68.72
Bta13094	Bta13094	rRNA N-glycosidase	2.399	1.26246	0.00437077	yes	up	1.24	1.76	1.99	1.81	2.52	4.91	1.66333	3.08
Bta07185	Bta07185	UDP-glucuronosyltransferase 1-1	2.398	1.26202	0.0144825	yes	up	0.27	0.28	0.26	0.27	0.65	0.8	0.27	0.573333
Bta13988	Bta13988	Replication factor A protein 1	2.395	1.26003	0.0108739	yes	up	0.52	0.52	0.82	0.94	0.92	2.03	0.62	1.29667
Bta15330	Bta15330	Cytochrome P450	2.395	1.25983	0.0144825	yes	up	0.95	1.72	2.26	3.21	1.7	5.15	1.64333	3.35333
Bta05577	Bta05577	Alpha-1,4 glucan phosphorylase	2.392	1.25845	0.00131871	yes	up	82.46	59.29	67.73	116.67	93.14	214.03	69.8267	141.28
Bta13967	Bta13967	Transforming acidic coiled-coil-containing protein	2.392	1.25844	0.00338875	yes	up	1.12	0.73	0.76	1.18	1.54	2.73	0.87	1.81667
Bta00229	Bta00229	Uncharacterized protein	2.391	1.25777	5.28491e-07	yes	up	6.88	6.64	14.19	22.45	14.09	20.33	9.23667	18.9567
Bta07895	Bta07895	Cuticular protein 127, RR-1 family	2.388	1.25583	0.0343297	yes	up	3.68	3.59	2.74	13.94	4.09	3.45	3.33667	7.16
Bta03580	Bta03580	G-protein coupled receptor 161	2.386	1.25482	2.05638e-05	yes	up	14.39	22.85	16.56	9.68	15.65	14.07	17.9333	13.1333
Bta08479	Bta08479	Solute carrier family 2, facilitated glucose transporter member 8	2.385	1.25406	1.39377e-05	yes	up	2.54	2.95	3.46	4.48	4.58	7.9	2.98333	5.65333
Bta02294	Bta02294	Arginine kinase, putative	2.381	1.25133	4.8307e-07	yes	up	986.39	875.81	1024.34	1746.25	1518.66	2179.55	962.18	1814.82
Bta07732	Bta07732	Protein takeout, putative	2.381	1.2513	0.00764826	yes	up	13.08	17.17	16.23	55.49	18.8	21.29	15.4933	31.86
Bta03994	Bta03994	Alpha-glucosidase	2.376	1.24828	4.06921e-06	yes	up	4.7	6.42	6.35	11.51	11.03	8.95	5.82333	10.4967
Bta08288	Bta08288	Unknown protein	2.375	1.24807	1.70674e-05	yes	up	4.68	5.11	4.64	8.15	8.7	9.33	4.81	8.72667
Bta15716	Bta15716	Unknown protein	2.375	1.24813	0.00605793	yes	up	2.01	3.03	3.78	3.99	4.53	9.17	2.94	5.89667
Bta06140	Bta06140	Unknown protein	2.368	1.24394	0.0307709	yes	up	0.9	0.65	0.71	1.42	1.59	2.02	0.753333	1.67667
Bta07802	Bta07802	Endocuticle structural glycoprotein SgAbd-2	2.363	1.24087	0.0189343	yes	up	26.63	38.73	41.19	125.8	47.13	35.18	35.5167	69.37
Bta09946	Bta09946	Unknown protein	2.36	1.23888	0.000442496	yes	up	132.38	134.26	257.44	412.12	262.53	283.55	174.693	319.4
Bta13771	Bta13771	Unknown protein	2.36	1.23872	0.0053308	yes	up	31.25	27.96	43.86	105.4	49.03	45.85	34.3567	66.76
Bta13071	Bta13071	Sodium/calcium exchanger 1	2.358	1.2373	0.015581	yes	up	0.66	0.75	1.29	0.9	1.36	3.35	0.9	1.87
Bta14389	Bta14389	Unknown protein	2.356	1.23639	0.0114116	yes	up	2.5	1.78	6.37	8.14	4	8.11	3.55	6.75
Bta08846	Bta08846	Chemosensory protein 2	2.355	1.23542	0.00150296	yes	up	951.51	1044.46	1152.08	2917.87	1516.06	1530.06	1049.35	1988
Bta06682	Bta06682	AAA-ATPase-like domain-containing protein	2.355	1.23546	0.00182216	yes	up	0.4	0.49	0.63	0.84	0.79	1.28	0.506667	0.97
Bta09915	Bta09915	AAA-ATPase-like domain-containing protein	2.352	1.23378	0.0158018	yes	up	17.78	24.91	30.37	16.93	8.06	9.98	24.3533	11.6567
Bta00009	Bta00009	Roquin	2.348	1.23158	0.0369419	yes	up	0.14	0.11	0.11	0.37	0.2	0.21	0.12	0.26
Bta05972	Bta05972	Abc transporter	2.347	1.23053	0.0043543	yes	up	4.69	2.32	4.82	6.74	6.91	9.56	3.94333	7.73667
Bta02231	Bta02231	Carboxypeptidase	2.345	1.22985	0.0130474	yes	up	0.77	1.1	1.41	2.18	1.06	3.24	1.09333	2.16
Bta02405	Bta02405	Glucose dehydrogenase	2.342	1.22787	0.000162726	yes	up	6.68	6.06	9.24	11.2	11.49	24.6	7.32667	15.7633
Bta02483	Bta02483	Fatty-acid amide hydrolase 2	2.342	1.228	0.00987558	yes	up	6.08	4.9	5.54	6.16	7.38	20.82	5.50667	11.4533
Bta08563	Bta08563	La ribonucleoprotein domain family, member 4	2.342	1.22754	0.0112683	yes	up	0.35	0.25	0.51	0.69	0.58	0.94	0.37	0.736667
Bta10109	Bta10109	Unknown protein	2.342	1.22773	0.0115423	yes	up	1.51	2.08	3.58	6.89	3.13	3.41	2.39	4.47667
Bta07737	Bta07737	Unknown protein	2.34	1.22666	0.00227671	yes	up	0.71	0.83	0.7	1.62	1.59	1.11	0.746667	1.44
Bta03835	Bta03835	Lectin 4 C-type lectin	2.339	1.22609	7.64119e-07	yes	up	111.64	115.04	152.97	262.62	210.44	210.63	126.55	227.897
Bta13228	Bta13228	O-acyltransferase	2.339	1.22586	0.00135497	yes	up	23.79	17.3	24.43	35.86	27.53	63.91	21.84	42.4333
Bta09442	Bta09442	Pancreatic lipase-related protein 2	2.339	1.22596	0.00291105	yes	up	1.95	1.95	2.64	2.73	2.96	7.1	2.18	4.26333
Bta13536	Bta13536	Unknown protein	2.338	1.22549	0.00110112	yes	up	2.92	2.64	3.65	2.71	4.45	5.44	3.07	4.2
Bta01676	Bta01676	Phytanoyl-CoA dioxygenase domain-containing protein 1	2.338	1.22518	0.00145768	yes	up	8.05	8.36	8.89	9.88	13.49	27.58	8.43333	16.9833
Bta12493	Bta12493	Unknown protein	2.338	1.22502	0.0129672	yes	up	0.5	0.48	0.58	1.48	0.66	0.91	0.52	1.01667
Bta15410	Bta15410	Unknown protein	2.333	1.22198	0.00220074	yes	up	399.4	318.01	320.83	900.73	445.77	676.85	346.08	674.45
Bta04162	Bta04162	Unknown protein	2.333	1.22232	0.0123856	yes	up	3.55	2.83	4.99	11.58	5.02	5.12	3.79	7.24
Bta04544	Bta04544	Metalloendopeptidase	2.332	1.22158	0.0173963	yes	up	0.35	0.47	0.96	0.78	1.39	1.33	0.593333	1.16667
Bta01568	Bta01568	Cysteine-rich venom protein	2.33	1.2203	0.0149179	yes	up	36.06	38.29	101.67	166.17	92.47	66.5	58.6733	108.38
Bta11092	Bta11092	Transmembrane protein 205	2.329	1.21948	0.000565796	yes	up	8.05	7.82	9.29	9.51	14.02	24.87	8.38667	16.1333
Bta04424	Bta04424	Aconitate hydratase	2.329	1.21971	0.00271472	yes	up	48.57	55.09	40.8	57.24	77.32	154.58	48.1533	96.38
Bta11108	Bta11108	UDP-glucuronosyltransferase	2.327	1.21823	0.00386317	yes	up	0.3	0.38	0.41	0.45	0.92	0.75	0.363333	0.706667
Bta06704	Bta06704	Unknown protein	2.326	1.21796	0.0311017	yes	up	339.55	511.58	482.74	1666.7	558.6	392.77	444.623	872.69
Bta10340	Bta10340	Aldo/keto reductase	2.326	1.21767	0.039359	yes	up	12.29	8.42	10.64	6.48	18.07	47.07	10.45	23.8733
Bta14835	Bta14835	Unknown protein	2.325	1.21735	0.00322636	yes	up	1971.89	1599.55	959.01	3806.43	3142.61	2961.95	1510.15	3303.66
Bta05967	Bta05967	Spermidine/putrescine import ATP-binding protein PotA	2.324	1.21631	0.0245722	yes	up	3.07	1.29	1.22	3.07	3.5	5.69	1.86	4.08667
Bta14125	Bta14125	Unknown protein	2.321	1.21477	0.0218653	yes	up	4.25	3.45	12.51	16.08	7.01	12.79	6.73667	11.96
Bta03347	Bta03347	Chemosensory protein	2.319	1.21326	0.0229309	yes	up	3.31	1.29	3.46	5.19	4.28	7.26	2.68667	5.57667
Bta04955	Bta04955	Unknown protein	2.317	1.21221	0.0200712	yes	up	4.41	4.87	5.46	12.57	8.83	9.25	4.91333	10.2167
Bta04984	Bta04984	Metalloendopeptidase	2.314	1.21042	0.00028713	yes	up	0.89	1.11	1.24	1.5	2.18	2.38	1.08	2.02
Bta03428	Bta03428	Peroxidase	2.312	1.20935	0.0035701	yes	up	26.64	18.44	28.7	65.08	41.82	31.01	24.5933	45.97
Bta07460	Bta07460	Four and a half LIM domains protein 2	2.31	1.2076	3.49299e-07	yes	up	78.54	66.12	86.68	138.95	124.25	146.15	77.1133	136.45
Bta14657	Bta14657	Unknown protein	2.31	1.20807	0.00361373	yes	up	1.99	1.45	2.6	2.89	2.64	6.06	2.01333	3.86333
Bta05143	Bta05143	Unknown protein	2.308	1.20645	0.0474928	yes	up	1.85	0.7	1.04	1.2	2.77	4.38	1.19667	2.78333
Bta06535	Bta06535	CG12560, isoform C	2.307	1.20599	0.00177941	yes	up	4.09	3.78	4.88	10.93	4.46	6.7	4.25	7.36333
Bta02626	Bta02626	Unknown protein	2.307	1.20584	0.0308126	yes	up	0.64	1.24	0.74	1.87	1.57	1.99	0.873333	1.81
Bta14980	Bta14980	Unknown protein	2.305	1.20449	0.0223816	yes	up	0.79	0.64	0.97	1.47	0.81	2.61	0.8	1.63
Bta04571	Bta04571	Acetyl-coenzyme A synthetase	2.304	1.20445	0.000124707	yes	up	5.26	4.96	6.77	6.99	9.3	15.03	5.66333	10.44
Bta11490	Bta11490	Amino acid transporter	2.299	1.20114	8.31209e-05	yes	up	12.16	8.71	13.1	18.7	16.82	25.69	11.3233	20.4033
Bta02047	Bta02047	Regucalcin	2.299	1.20099	0.0151152	yes	up	1.11	0.17	1.12	1.38	0.32	0.48	0.8	0.726667
Bta12860	Bta12860	Trehalase	2.298	1.20036	0.0144825	yes	up	13.77	12.55	8.92	9.91	19.75	37.89	11.7467	22.5167
Bta15487	Bta15487	CG5910, isoform B	2.297	1.19992	0.015581	yes	up	13.47	8.87	27.63	38.91	25.03	23.58	16.6567	29.1733
Bta01243	Bta01243	Unknown protein	2.294	1.19756	0.00669946	yes	up	4.3	3.42	8.41	12.45	10.25	6.8	5.37667	9.83333
Bta03165	Bta03165	Unknown protein	2.292	1.19687	0.0214941	yes	up	8.61	6.85	7.25	14.35	10.87	23.2	7.57	16.14
Bta14666	Bta14666	Arylsulfatase B	2.291	1.19602	1.53409e-05	yes	up	2.45	4.17	3.05	5.6	5.84	5.56	3.22333	5.66667
Bta14185	Bta14185	Uracil phosphoribosyltransferase	2.291	1.19609	0.0398084	yes	up	0.26	0.26	0.25	0.5	0.27	0.85	0.256667	0.54
Bta00034	Bta00034	Ferric-chelate reductase 1	2.287	1.19342	0.000184117	yes	up	7.23	8.26	6.87	10.35	11.73	19.72	7.45333	13.9333
Bta04668	Bta04668	Ornithine aminotransferase	2.287	1.19327	0.0023019	yes	up	53.55	43.47	69.3	141.63	71.46	87.92	55.44	100.337
Bta12223	Bta12223	AN1-type zinc finger protein 5	2.286	1.1927	4.62951e-05	yes	up	48.93	44.81	54.92	68.79	75.21	129.08	49.5533	91.0267
Bta11805	Bta11805	Unknown protein	2.284	1.19134	0.0178643	yes	up	1.27	1.4	1.85	2.95	2.76	3.03	1.50667	2.91333
Bta14971	Bta14971	Facilitated trehalose transporter Tret1	2.284	1.19182	0.0448353	yes	up	0.19	0.25	0.17	0.32	0.48	0.48	0.203333	0.426667
Bta12713	Bta12713	Cytochrome P450	2.282	1.19005	7.07955e-07	yes	up	19.88	18.42	22.65	39.02	32.89	36.45	20.3167	36.12
Bta09738	Bta09738	Phenylalanine ammonia-lyase	2.281	1.18964	0.0165193	yes	up	1.2	0.74	1.89	3.34	1.83	2.02	1.27667	2.39667
Bta12077	Bta12077	UDP-glucuronosyltransferase	2.278	1.18765	0.0108905	yes	up	1.91	1.72	1.63	2.45	2.12	5.84	1.75333	3.47
Bta01864	Bta01864	Bone morphogenetic protein 3	2.273	1.18445	0.00358528	yes	up	1.7	1.76	3.24	4.95	2.63	4.4	2.23333	3.99333
Bta06607	Bta06607	Homeobox protein SIX4	2.271	1.18303	0.0195693	yes	up	0.99	0.58	1.36	2.56	1.26	1.71	0.976667	1.84333
Bta09579	Bta09579	Cuticle protein 8	2.271	1.18327	0.0293512	yes	up	239.18	275.9	289.17	963.54	355.09	231.4	268.083	516.677
Bta07709	Bta07709	AAA-ATPase-like domain-containing protein	2.27	1.18258	0.0102077	yes	up	5.08	4.13	10.6	14.24	7.19	12.4	6.60333	11.2767
Bta03344	Bta03344	Chemosensory protein 1	2.268	1.18127	0.00204677	yes	up	3.84	2.71	3.96	4.09	5.88	9.95	3.50333	6.64
Bta06472	Bta06472	Uncharacterized protein	2.268	1.18161	0.00467336	yes	up	5.98	8.2	8.44	21.42	7.68	9.5	7.54	12.8667
Bta08892	Bta08892	70 kDa heat shock protein	2.268	1.18155	0.0411147	yes	up	1.37	1.65	1.74	1.75	1.58	6.67	1.58667	3.33333
Bta06480	Bta06480	Glial lazarillo	2.267	1.18076	0.00341547	yes	up	43.81	28.75	87.51	90.28	76.19	122.17	53.3567	96.2133
Bta15790	Bta15790	Transporter, putative	2.263	1.17802	0.000879316	yes	up	1.79	3.04	2.57	4.06	3.17	6.2	2.46667	4.47667
Bta01974	Bta01974	Sodium/potassium-transporting ATPase subunit alpha	2.262	1.17787	0.0492365	yes	up	0.48	0.63	0.57	0.39	0.98	2.27	0.56	1.21333
Bta08141	Bta08141	Facilitated trehalose transporter Tret1	2.261	1.17725	0.00223662	yes	up	1.31	1.11	2.12	2.78	1.86	3.52	1.51333	2.72
Bta00314	Bta00314	Sulfate anion transporter 1	2.261	1.1771	0.0036139	yes	up	5.32	5.3	5.72	5.28	7.77	15.33	5.44667	9.46
Bta05386	Bta05386	Alpha-glucosidase	2.259	1.17578	1.28e-05	yes	up	15.24	13.47	13.74	20.97	23.83	32.7	14.15	25.8333
Bta11333	Bta11333	Peptidoglycan-recognition protein	2.259	1.17596	0.00263715	yes	up	24.72	26.65	26.14	66.54	37.38	37.54	25.8367	47.1533
Bta02373	Bta02373	Unknown protein	2.257	1.17445	0.0464161	yes	up	0.6	0.52	1.29	2.58	0.66	1.35	0.803333	1.53
Bta00496	Bta00496	AGAP013413-PA-like protein	2.256	1.17394	0.0315707	yes	up	3.49	1.53	2.63	3.55	4.3	8.08	2.55	5.31
Bta15324	Bta15324	Transporter	2.255	1.17337	0.000185198	yes	up	6.11	7.35	8.29	8.36	11.09	17.85	7.25	12.4333
Bta14226	Bta14226	Phosphatidylethanolamine-binding protein	2.255	1.17341	0.0188309	yes	up	4.78	2.65	9.39	14.02	6.86	9.72	5.60667	10.2
Bta11492	Bta11492	E3 ubiquitin ligase RNF4	2.253	1.17184	0.00539648	yes	up	7.22	5.58	5.89	14.81	7.1	12.53	6.23	11.48
Bta07375	Bta07375	Unknown protein	2.253	1.17157	0.011511	yes	up	0.29	0.39	0.32	0.68	0.62	0.6	0.333333	0.633333
Bta03982	Bta03982	Acid methyltransferase, putative	2.253	1.17163	0.0477647	yes	up	1	0.52	0.94	0.79	1.34	3.13	0.82	1.75333
Bta05553	Bta05553	Cytochrome P450	2.252	1.17113	0.000542826	yes	up	4.3	4.19	5	10.08	6.57	7.36	4.49667	8.00333
Bta04697	Bta04697	Cytochrome p450	2.252	1.17137	0.0120264	yes	up	0.61	0.58	0.75	1.09	1.17	1.42	0.646667	1.22667
Bta11100	Bta11100	Lysozyme	2.251	1.1708	1.36142e-05	yes	up	48.3	40.07	53.12	92.89	73.65	83.28	47.1633	83.2733
Bta06026	Bta06026	Phosphatidylethanolamine-binding protein 1	2.249	1.16938	0.0474928	yes	up	0.46	0.6	1.88	2.24	1.25	1.74	0.98	1.74333
Bta00558	Bta00558	BTB/POZ domain-containing protein 2	2.248	1.16874	2.8785e-08	yes	up	5.51	6.13	6.17	9.51	9.51	12.22	5.93667	10.4133
Bta00869	Bta00869	CG2269, isoform B	2.248	1.16845	0.00797387	yes	up	116.66	133.98	172.92	391.18	213.2	150.41	141.187	251.597
Bta14201	Bta14201	Inositol monophosphatase	2.247	1.16773	0.000989064	yes	up	112.85	73.67	94.15	181.86	127.69	207.13	93.5567	172.227
Bta10938	Bta10938	Innexin	2.242	1.16483	0.000155253	yes	up	8.6	5.35	7.17	10.28	7.87	19.96	7.04	12.7033
Bta14387	Bta14387	Pathogen-related protein, related	2.242	1.16459	0.000660492	yes	up	1.38	1.85	2.63	3.36	2.86	4.32	1.95333	3.51333
Bta05103	Bta05103	Unknown protein	2.24	1.16349	0.0364808	yes	up	1.87	1.58	1.43	3.53	2.81	3.64	1.62667	3.32667
Bta05736	Bta05736	Unknown protein	2.238	1.16243	0.00109767	yes	up	15.68	16.27	27.1	47.17	27.02	29.41	19.6833	34.5333
Bta11051	Bta11051	Formin 3	2.237	1.16154	1.79236e-07	yes	up	5	4.87	7.19	8.69	8.88	12.21	5.68667	9.92667
Bta02029	Bta02029	Unknown protein	2.237	1.16152	0.000127707	yes	up	3.08	3.1	3.64	5.86	4.31	7.19	3.27333	5.78667
Bta06666	Bta06666	Protein kinase	2.237	1.16157	0.0177038	yes	up	1.88	2.92	3.55	8.21	6.18	5.15	2.78333	6.51333
Bta14748	Bta14748	Elongation of very long chain fatty acids protein	2.236	1.16102	0.0320287	yes	up	0.4	0.49	0.34	0.62	0.69	1.15	0.41	0.82
Bta01415	Bta01415	Lipase	2.234	1.15981	0.000138707	yes	up	3.14	2.36	3.2	5.05	4.69	5.81	2.9	5.18333
Bta07966	Bta07966	CG9896	2.23	1.15685	2.38543e-05	yes	up	2.53	2.76	3.54	3.87	4.58	7.08	2.94333	5.17667
Bta14970	Bta14970	Solute carrier family 2, facilitated glucose transporter member 8	2.23	1.15681	4.79153e-05	yes	up	7.31	8.33	9.36	13.72	11.65	15.77	8.33333	13.7133
Bta15014	Bta15014	Unknown protein	2.23	1.15679	0.000801992	yes	up	2.51	2.74	3.15	5.68	5.51	3.63	2.8	4.94
Bta08780	Bta08780	Actin	2.23	1.15725	0.00683379	yes	up	7738.97	7058.59	8655.57	21148.8	11063	9326.5	7817.71	13846.1
Bta08374	Bta08374	AAA-ATPase-like domain-containing protein	2.229	1.15655	0.0349205	yes	up	1.67	0.58	2.67	2.46	2.22	4.88	1.64	3.18667
Bta06435	Bta06435	2-acylglycerol O-acyltransferase 1	2.227	1.15492	0.0107588	yes	up	94.15	98.73	99.28	163.95	89.52	90.02	97.3867	114.497
Bta08343	Bta08343	Alpha-tocopherol transfer protein-like	2.226	1.15426	0.0060006	yes	up	32.91	32.09	29	31.22	50.98	106.01	31.3333	62.7367
Bta01587	Bta01587	Ethanolamine-phosphate phospho-lyase	2.224	1.15339	0.000422783	yes	up	3.59	3.62	4.77	8.38	5.03	7.02	3.99333	6.81
Bta11387	Bta11387	Dehydrogenase/reductase SDR family member 11	2.224	1.15319	0.0144337	yes	up	16.43	16.14	27.14	55.52	30.26	19.73	19.9033	35.17
Bta09446	Bta09446	Beat protein, putative	2.223	1.15236	2.03619e-09	yes	up	7.81	8.37	10.39	15.27	15.89	19.82	8.85667	16.9933
Bta07220	Bta07220	Unknown protein	2.223	1.15273	4.72946e-05	yes	up	9.59	11.41	12.58	11.44	10.33	12.67	11.1933	11.48
Bta07221	Bta07221	Cytochrome P450	2.222	1.15183	0.000131142	yes	up	78.36	70	86.07	169.3	105.79	176.39	78.1433	150.493
Bta08053	Bta08053	Alpha tocopherol transfer protein	2.222	1.15165	0.0140322	yes	up	35.49	54.18	25.49	50.05	86.89	125.82	38.3867	87.5867
Bta14886	Bta14886	Purine nucleoside phosphorylase	2.221	1.15112	0.00282768	yes	up	3.28	5.32	7.69	6.51	19.13	10.51	5.43	12.05
Bta08124	Bta08124	Unknown protein	2.221	1.15134	0.0144825	yes	up	4.17	3.08	9.72	13.2	6.97	9.48	5.65667	9.88333
Bta00940	Bta00940	Unknown protein	2.22	1.15029	0.000115706	yes	up	4.11	5.53	6.22	10.05	8.21	9.31	5.28667	9.19
Bta03791	Bta03791	Ribosomal RNA small subunit methyltransferase A	2.22	1.15053	0.0451727	yes	up	1.45	1.11	3.75	6.46	2.7	2.45	2.10333	3.87
Bta04072	Bta04072	Elicitin-like protein 6	2.217	1.14854	0.0012565	yes	up	4.25	3.34	3.65	8.24	5.28	6.53	3.74667	6.68333
Bta05760	Bta05760	Unknown protein	2.215	1.1476	8.1998e-05	yes	up	2.9	2.75	2.69	4.19	4.46	6.23	2.78	4.96
Bta02237	Bta02237	Pantothenate kinase	2.215	1.14723	0.00087125	yes	up	7.85	7.04	7.52	9.82	10.87	20.21	7.47	13.6333
Bta11796	Bta11796	SPRY domain-containing SOCS box protein, putative	2.215	1.14761	0.0033214	yes	up	18.22	18.72	14.12	19.91	27.98	56.28	17.02	34.7233
Bta06794	Bta06794	Alpha-tocopherol transfer protein-like	2.214	1.14669	0.00105143	yes	up	37.3	32.83	59.15	92.44	74.68	54.5	43.0933	73.8733
Bta01567	Bta01567	Peptidyl-prolyl cis-trans isomerase	2.214	1.14643	0.00935443	yes	up	2.01	1.13	2.98	4.6	2.47	3.91	2.04	3.66
Bta07105	Bta07105	MDL2	2.21	1.14386	4.43357e-05	yes	up	116.69	115.81	164.71	273.49	196.04	216.46	132.403	228.663
Bta06396	Bta06396	Zinc finger protein 420	2.207	1.14197	0.00877052	yes	up	2.93	1.65	2.07	2.76	3.18	5.51	2.21667	3.81667
Bta04168	Bta04168	Forkhead box C-like protein	2.206	1.14172	0.0132898	yes	up	1.9	1.19	1.57	2.74	1.8	4.24	1.55333	2.92667
Bta20023	Bta20023	Esterase	2.204	1.14004	0.00150296	yes	up	8.97	8.5	9.07	11.11	12.7	24.52	8.84667	16.11
Bta07344	Bta07344	Calmodulin	2.203	1.13966	1.00728e-05	yes	up	296.05	285.7	364.95	625.03	504.71	491.12	315.567	540.287
Bta11205	Bta11205	Cathepsin F-like protease	2.203	1.13943	0.00967523	yes	up	4.83	6.43	4.23	8.07	5.83	15.09	5.16333	9.66333
Bta01695	Bta01695	Long-chain fatty acid transport protein 4	2.2	1.13777	0.0127739	yes	up	18.3	15.15	18.43	17.58	22.57	57.81	17.2933	32.6533
Bta09146	Bta09146	Rab effector Noc2	2.196	1.13458	0.000335613	yes	up	13.58	11.13	25.98	51.31	33.41	23.88	16.8967	36.2
Bta11744	Bta11744	Sugar transporter	2.195	1.13427	1.24661e-05	yes	up	9.08	8.32	11.66	18.38	15.49	15.05	9.68667	16.3067
Bta01715	Bta01715	Proton-coupled amino acid transporter 1	2.194	1.13377	0.000872752	yes	up	36.68	39.81	57.79	96.31	77.53	53.71	44.76	75.85
Bta06755	Bta06755	Filamin-B	2.193	1.13281	0.00591819	yes	up	30.38	26.75	30.88	28.43	44.1	78.93	29.3367	50.4867
Bta14942	Bta14942	Unknown protein	2.193	1.13313	0.00887547	yes	up	0.79	0.61	1.32	0.97	1.34	2.62	0.906667	1.64333
Bta14897	Bta14897	Metalloendopeptidase	2.192	1.13199	0.00266931	yes	up	2.81	3.88	4.93	8.43	6.66	4.81	3.87333	6.63333
Bta09021	Bta09021	Unknown protein	2.191	1.13168	0.0160221	yes	up	219.81	158.86	340.2	240.24	318.62	792.26	239.623	450.373
Bta08969	Bta08969	Unknown protein	2.19	1.13061	0.000107857	yes	up	8.26	9.27	15.51	15.51	24.54	15.82	11.0133	18.6233
Bta07378	Bta07378	Cuticle protein	2.189	1.13005	0.00276425	yes	up	6.57	7.77	10.5	19.66	11.8	10.59	8.28	14.0167
Bta12538	Bta12538	Unknown protein	2.188	1.12971	0.0272961	yes	up	0.61	0.34	1.08	8.65	1.71	1.72	0.676667	4.02667
Bta13058	Bta13058	Group XV phospholipase A2	2.186	1.12848	0.00642711	yes	up	1.55	2.78	2.31	5.93	2.15	2.79	2.21333	3.62333
Bta04961	Bta04961	Unknown protein	2.186	1.1286	0.0374656	yes	up	0.53	0.31	0.71	1.24	0.55	1.08	0.516667	0.956667
Bta06376	Bta06376	CG8910	2.184	1.12708	0.0374552	yes	up	0.19	0.21	0.3	0.23	0.55	0.56	0.233333	0.446667
Bta02274	Bta02274	Chitinase	2.179	1.1235	0.000941604	yes	up	60.12	70.2	126.79	166.13	105.49	156.27	85.7033	142.63
Bta00118	Bta00118	Formate-tetrahydrofolate ligase, putative	2.178	1.12297	0.000180106	yes	up	29.31	29.83	61.47	69.48	62.15	67.9	40.2033	66.51
Bta04757	Bta04757	Unknown protein	2.177	1.12214	0.000797538	yes	up	1.02	1.16	1.26	2.19	1.49	2.22	1.14667	1.96667
Bta07747	Bta07747	Sarcalumenin	2.177	1.12208	0.0346427	yes	up	9.34	7.43	6.29	6.59	10.87	28.81	7.68667	15.4233
Bta14665	Bta14665	Arylsulfatase B	2.177	1.12209	0.0419834	yes	up	5.12	3.55	7.79	19.21	7.42	4.95	5.48667	10.5267
Bta09227	Bta09227	Acid phosphatase-1	2.176	1.12182	0.000245993	yes	up	12.84	15.5	10.85	14.37	19.05	23.81	13.0633	19.0767
Bta07007	Bta07007	Cytochrome P450	2.176	1.12195	0.0200835	yes	up	12.89	10.87	23.28	43.06	19.05	18.86	15.68	26.99
Bta06900	Bta06900	SPZ3 protein	2.174	1.12007	4.58181e-05	yes	up	16.77	21.11	19.82	31.55	27.14	26.21	19.2333	28.3
Bta05581	Bta05581	Down syndrome cell adhesion molecule, isoform BE	2.173	1.11957	1.23875e-10	yes	up	16.06	17.72	19.99	24.53	29.98	33.04	17.9233	29.1833
Bta06404	Bta06404	Vesicular glutamate transporter 2	2.173	1.11951	0.000319079	yes	up	1.79	2.45	2.96	3.52	3.17	5.58	2.4	4.09
Bta11742	Bta11742	Dual specificity protein phosphatase, putative	2.172	1.11899	0.0200029	yes	up	0.4	0.66	0.39	0.58	0.85	1.29	0.483333	0.906667
Bta10200	Bta10200	CG9813, isoform A	2.171	1.11814	0.003833	yes	up	3.17	4.14	4.98	3.4	7.64	10.27	4.09667	7.10333
Bta03370	Bta03370	Solute carrier family 41 member 2	2.169	1.11687	0.00376945	yes	up	1.81	1.19	1.69	3.51	1.79	4.13	1.56333	3.14333
Bta04439	Bta04439	Carboxylesterase	2.168	1.11621	1.80388e-06	yes	up	92.49	74.94	105.12	131.88	136.68	194.95	90.85	154.503
Bta04985	Bta04985	Cytochrome P450	2.166	1.11504	0.00781202	yes	up	6.88	6.12	8.88	18.32	8.96	10.42	7.29333	12.5667
Bta07385	Bta07385	Beta-1,3-galactosyltransferase 1	2.165	1.11459	0.00611183	yes	up	11.13	8.39	8.84	21.98	11.36	14.84	9.45333	16.06
Bta12387	Bta12387	Cytochrome P450	2.164	1.11374	0.0138322	yes	up	13.01	9.75	12.43	31.07	12.9	18.04	11.73	20.67
Bta08804	Bta08804	AAA-ATPase-like domain-containing protein	2.163	1.11299	0.0322463	yes	up	1.39	1.27	2.97	4.4	1.53	3.96	1.87667	3.29667
Bta02871	Bta02871	Facilitated glucose transporter protein 1	2.162	1.11243	7.88167e-08	yes	up	30.8	46.21	43	57.12	68.7	75.48	40.0033	67.1
Bta10239	Bta10239	Neurogenic locus notch, putative	2.161	1.11195	8.7279e-05	yes	up	2.68	2.99	5.62	6.41	5.55	6.42	3.76333	6.12667
Bta14386	Bta14386	Leucine rich repeat protein	2.16	1.11121	8.79313e-05	yes	up	4	4.84	4.48	6.67	6.08	10.18	4.44	7.64333
Bta04460	Bta04460	CG42326, isoform D	2.159	1.11035	0.00115799	yes	up	0.51	0.51	0.77	1.06	1.09	0.89	0.596667	1.01333
Bta15706	Bta15706	2-oxoglutarate dehydrogenase E1 component	2.159	1.1104	0.00211709	yes	up	56.82	52.91	49.72	61.36	85.84	151.13	53.15	99.4433
Bta02276	Bta02276	Ubiquitin carboxyl-terminal hydrolase	2.158	1.10984	0.0234241	yes	up	4.42	2.63	3.91	8.32	3.48	9.24	3.65333	7.01333
Bta13220	Bta13220	Unknown protein	2.157	1.10908	2.34608e-07	yes	up	7.08	7.39	8.59	12.24	10.85	13.55	7.68667	12.2133
Bta12756	Bta12756	Calmodulin	2.156	1.10859	5.83925e-06	yes	up	238.79	209.6	254.68	420.62	364.38	403.13	234.357	396.043
Bta12674	Bta12674	Group XV phospholipase A2	2.155	1.1076	0.0126004	yes	up	0.49	0.57	0.51	0.99	0.73	1.06	0.523333	0.926667
Bta15577	Bta15577	Transporter	2.152	1.10541	1.96394e-05	yes	up	2.2	1.94	3.35	4.16	3.98	4.22	2.49667	4.12
Bta14937	Bta14937	Angiotensin-converting enzyme, putative	2.152	1.10569	0.0103984	yes	up	6.45	4.43	6.23	5.17	9.1	15.04	5.70333	9.77
Bta00587	Bta00587	Hexokinase-2	2.148	1.10274	0.00765665	yes	up	10.14	10.11	12.72	11.19	14.8	33.16	10.99	19.7167
Bta12486	Bta12486	Thioredoxin domain-containing protein 12	2.148	1.10324	0.0138322	yes	up	13.71	10.56	8.27	14.84	15.3	31.04	10.8467	20.3933
Bta05595	Bta05595	AAA-ATPase-like domain-containing protein	2.148	1.10295	0.0451576	yes	up	0.72	0.6	1.49	2.4	0.9	1.65	0.936667	1.65
Bta08216	Bta08216	Cysteine and glycine-rich protein	2.147	1.10215	3.44415e-07	yes	up	853.86	756.27	942.27	1460.9	1386.53	1436.4	850.8	1427.94
Bta13471	Bta13471	F-box only protein 22	2.147	1.10206	0.00374177	yes	up	10.82	11.29	15.42	13.51	10.31	9.66	12.51	11.16
Bta07519	Bta07519	Unknown protein	2.146	1.10145	0.000364235	yes	up	0.86	0.83	1.09	1.33	1.27	2.13	0.926667	1.57667
Bta12201	Bta12201	Bifunctional 3'-phosphoadenosine 5'-phosphosulfate synthase	2.146	1.1016	0.000869346	yes	up	15.09	14.21	16.27	15.82	26.34	38.25	15.19	26.8033
Bta02628	Bta02628	Unknown protein	2.142	1.09892	0.0202062	yes	up	4.37	2.78	9.76	11.8	7.23	9.54	5.63667	9.52333
Bta01886	Bta01886	Leucine-rich repeat-containing protein 15	2.141	1.09831	0.000360314	yes	up	3.83	3.77	5.67	8.28	7.83	5.9	4.42333	7.33667
Bta07697	Bta07697	Leucine-rich repeat-containing protein, putative	2.141	1.09859	0.0264937	yes	up	36.13	28.01	30.44	25.23	48.48	106.84	31.5267	60.1833
Bta14922	Bta14922	Synaptic vesicle glycoprotein 2B	2.139	1.0969	0.00510339	yes	up	7.48	8	5.82	7.79	11.67	18.46	7.1	12.64
Bta04212	Bta04212	Solute carrier family 2, facilitated glucose transporter member 8	2.138	1.09594	0.000125941	yes	up	4.71	6.41	5.01	7.63	8.36	11.54	5.37667	9.17667
Bta05396	Bta05396	Alpha-glucosidase	2.138	1.09606	0.000710183	yes	up	21.03	34.76	31.06	46.06	63.9	36.29	28.95	48.75
Bta07041	Bta07041	Calmodulin	2.136	1.09508	4.22152e-05	yes	up	21.63	18.44	23.2	25.55	36.22	46.2	21.09	35.99
Bta04304	Bta04304	Inositol polyphosphate 5-phosphatase K	2.136	1.0952	5.60783e-05	yes	up	6	5.36	8.39	9.18	9.35	14.46	6.58333	10.9967
Bta13140	Bta13140	Phosphatidylethanolamine-binding protein	2.135	1.09456	0.011522	yes	up	9.64	10.15	18.01	24.32	16.14	16.66	12.6	19.04
Bta10392	Bta10392	Unknown protein	2.134	1.09379	0.0492365	yes	up	0.87	0.64	1.59	2.39	0.9	2.24	1.03333	1.84333
Bta15733	Bta15733	Unknown protein	2.132	1.09217	0.0181827	yes	up	0.93	1.11	2.63	2.87	1.8	3.18	1.55667	2.61667
Bta08017	Bta08017	Sodium/potassium/calcium exchanger 3, putative	2.132	1.09202	0.0457569	yes	up	0.7	0.39	1	0.81	0.74	2.1	0.696667	1.21667
Bta13399	Bta13399	Unknown protein	2.131	1.0912	1.46383e-06	yes	up	73.92	87.24	125.9	159.58	139.77	167.5	95.6867	155.617
Bta04719	Bta04719	Mitochondrial ADP/ATP carrier protein	2.128	1.08961	6.30203e-05	yes	up	2547.42	2610.97	3192.14	5232.86	3758.7	4432.06	2783.51	4474.54
Bta06169	Bta06169	Myofilin isoform B	2.128	1.0893	0.000973848	yes	up	629.25	556.39	610.2	1302.6	861.86	909.72	598.613	1024.73
Bta10668	Bta10668	PI-PLC X domain-containing protein 1	2.128	1.0892	0.0308126	yes	up	4.31	3.42	9.64	15.31	7.51	6.47	5.79	9.76333
Bta03210	Bta03210	Cyclic AMP-dependent transcription factor ATF-3	2.127	1.08876	0.0235762	yes	up	0.34	0.42	0.76	0.48	0.78	1.43	0.506667	0.896667
Bta03156	Bta03156	Serine protease 7, isoform A	2.125	1.08755	0.0308126	yes	up	0.83	0.69	1.23	2.26	1.42	1.07	0.916667	1.58333
Bta12904	Bta12904	von Willebrand factor	2.123	1.0859	0.00204677	yes	up	2.62	2.95	3.83	4.43	3.73	7.69	3.13333	5.28333
Bta03016	Bta03016	Serine/threonine-protein phosphatase 5	2.122	1.08546	0.0127319	yes	up	1.17	0.91	2.09	2.7	1.54	2.57	1.39	2.27
Bta15717	Bta15717	Javelin, isoform D	2.121	1.08468	0.0102605	yes	up	2.71	3.99	3.98	8.26	3.55	6.3	3.56	6.03667
Bta12977	Bta12977	Solute carrier family 2, facilitated glucose transporter member 8	2.121	1.08481	0.0142819	yes	up	0.44	0.62	1.04	0.77	1.18	1.66	0.7	1.20333
Bta05645	Bta05645	Feline leukemia virus subgroup C receptor-related protein 2	2.118	1.08273	0.0139856	yes	up	4.45	4.62	7.12	13.15	8.36	5.37	5.39667	8.96
Bta10360	Bta10360	Nose resistant to fluoxetine protein	2.117	1.08173	0.0333946	yes	up	1.83	1.01	1.16	1.53	1.43	4.54	1.33333	2.5
Bta08955	Bta08955	Patatin-like phospholipase domain-containing protein 2	2.113	1.07908	0.00475271	yes	up	78.12	46.27	61.16	68.42	15.5	37.17	61.85	40.3633
Bta06849	Bta06849	Alpha-glucosidase family 31	2.112	1.0783	0.0208986	yes	up	75.4	95.04	57.3	69.28	121.42	231.18	75.9133	140.627
Bta01765	Bta01765	Unconventional myosin-Ic	2.109	1.0765	0.00212168	yes	up	2.61	2.32	2.87	2.77	5.06	5.61	2.6	4.48
Bta14320	Bta14320	Aquaporin-12	2.108	1.07614	3.22852e-05	yes	up	7.54	6.87	8.2	11.98	10.89	14.65	7.53667	12.5067
Bta08104	Bta08104	Subtilisin-like protease	2.108	1.07589	0.000676277	yes	up	4.51	3.78	5.4	5.41	8.47	8.28	4.56333	7.38667
Bta05438	Bta05438	Glutamine gamma-glutamyltransferase	2.108	1.07607	0.0190544	yes	up	1.52	1.3	1.36	1.53	1.87	4.16	1.39333	2.52
Bta05889	Bta05889	PQ loop repeat-containing protein 3	2.107	1.07514	8.35509e-05	yes	up	2.96	2.97	3.38	5.08	4.51	5.81	3.10333	5.13333
Bta08567	Bta08567	Unknown protein	2.107	1.07527	0.00853542	yes	up	201.41	230.99	267.38	561.81	357.07	246.08	233.26	388.32
Bta05746	Bta05746	Cystatin 2	2.106	1.07469	7.82452e-05	yes	up	38.49	43.73	38.8	44.5	79.9	66.78	40.34	63.7267
Bta08620	Bta08620	Protein kinase	2.105	1.074	0.000759005	yes	up	5.55	5.66	9.64	8.2	9.94	15.87	6.95	11.3367
Bta14377	Bta14377	CG3246	2.103	1.07248	0.00961823	yes	up	4.42	3.66	7.59	9.14	5.17	11.37	5.22333	8.56
Bta04813	Bta04813	AAA-ATPase-like domain-containing protein	2.102	1.07199	0.0276566	yes	up	1.02	0.89	2.13	2.77	1.34	2.45	1.34667	2.18667
Bta08301	Bta08301	Unkown protein	2.1	1.07045	0.00109	yes	up	43.73	49.28	34.29	53.08	76.82	66.15	42.4333	65.35
Bta03093	Bta03093	Unhealthy ribosome biogenesis protein 2-like protein	2.099	1.06979	0.000271033	yes	up	58.44	64.49	102.81	151.86	103.04	122.82	75.2467	125.907
Bta02781	Bta02781	Ankyrin repeat protein	2.096	1.06783	2.09761e-06	yes	up	8.48	9.23	11.22	13.93	13.56	16.38	9.64333	14.6233
Bta00113	Bta00113	T-complex protein-like protein	2.095	1.06694	0.00659626	yes	up	18.56	15.27	16.95	18.09	23.64	47.34	16.9267	29.69
Bta10145	Bta10145	Paired box protein Pax-6	2.095	1.06695	0.0122666	yes	up	1.28	1.11	1.98	3.34	1.76	2.1	1.45667	2.4
Bta09537	Bta09537	Solute carrier family 22 member 4	2.094	1.06608	0.0228033	yes	up	12.99	9.37	30.62	35.99	19.54	31.1	17.66	28.8767
Bta12626	Bta12626	Methyltransferase-like 20	2.092	1.06475	0.00801715	yes	up	1.31	1.55	2.88	3.96	2.39	2.73	1.91333	3.02667
Bta08251	Bta08251	Alpha tocopherol transfer protein	2.09	1.06372	0.0193958	yes	up	10.42	7.58	10.32	22.74	16.41	9.54	9.44	16.23
Bta03893	Bta03893	Protein yellow	2.087	1.06119	0.0099787	yes	up	4.39	3.56	4.77	8.31	4.28	8.27	4.24	6.95333
Bta11839	Bta11839	Tripartite motif-containing protein 45	2.087	1.06145	0.0164215	yes	up	1.76	1.36	2.04	3.79	2.93	1.97	1.72	2.89667
Bta07942	Bta07942	AGAP009018-PA	2.086	1.06064	0.0186956	yes	up	0.62	0.7	1.37	1.78	1.28	1.4	0.896667	1.48667
Bta13865	Bta13865	WAP, kazal, immunoglobulin, kunitz and NTR domain-containing protein	2.084	1.05937	3.84158e-07	yes	up	69.72	80.66	75.51	114.25	129.31	131.22	75.2967	124.927
Bta03202	Bta03202	Trehalase	2.084	1.0594	0.0032356	yes	up	2.03	1.83	4.01	4.33	3.84	4.57	2.62333	4.24667
Bta01400	Bta01400	Pyruvate dehydrogenase E1 component subunit alpha	2.082	1.05803	2.13894e-06	yes	up	41.12	53.1	46.88	62.04	62.11	84.32	47.0333	69.49
Bta00820	Bta00820	AAA-ATPase-like domain-containing protein	2.082	1.05767	0.00172281	yes	up	15.6	20.81	19.67	35.75	22.43	31.15	18.6933	29.7767
Bta04080	Bta04080	Dynein heavy chain	2.081	1.05694	0.00771989	yes	up	11.37	13.91	9.32	22.13	20.26	18.21	11.5333	20.2
Bta07114	Bta07114	Cathepsin F	2.081	1.05756	0.00799752	yes	up	23.89	36.49	18.88	31.72	45.47	65.12	26.42	47.4367
Bta06407	Bta06407	Serine protease 7, isoform A	2.081	1.0572	0.0358025	yes	up	0.47	0.46	0.74	0.49	0.68	1.79	0.556667	0.986667
Bta14883	Bta14883	Elongator complex protein 4	2.079	1.05589	9.13572e-06	yes	up	86.85	75.89	102.43	151.78	138.04	135.94	88.39	141.92
Bta13065	Bta13065	ACYPI006373 protein	2.079	1.05604	0.0451244	yes	up	54.13	49.76	101.75	191.81	98	57.96	68.5467	115.923
Bta13060	Bta13060	Prophenoloxidase subunit 1	2.078	1.05505	0.0451244	yes	up	1.27	0.75	2.65	2.96	1.63	3.32	1.55667	2.63667
Bta11152	Bta11152	Poly(U)-specific endoribonuclease-like protein	2.077	1.05424	0.0321355	yes	up	6.11	7.03	9.72	6.99	9.5	24.12	7.62	13.5367
Bta07841	Bta07841	AAA-ATPase-like domain-containing protein	2.076	1.05368	0.039359	yes	up	0.89	0.54	1.41	1.4	0.93	2.59	0.946667	1.64
Bta11720	Bta11720	Unknown protein	2.072	1.05077	6.62448e-06	yes	up	209.38	193.75	258.21	359.32	301.8	401.33	220.447	354.15
Bta14124	Bta14124	D-alanine--poly(phosphoribitol) ligase subunit 1	2.072	1.05136	0.00107022	yes	up	10.54	17.56	17.91	29.64	23.17	20.31	15.3367	24.3733
Bta09703	Bta09703	Ankyrin-3	2.072	1.05117	0.022213	yes	up	1.82	1.95	4.91	5.44	3.13	5.36	2.89333	4.64333
Bta08960	Bta08960	Glycine dehydrogenase (Decarboxylating)	2.071	1.05006	0.000926082	yes	up	18.79	19.5	29.17	25.62	22	31.79	22.4867	26.47
Bta13069	Bta13069	Ornithine aminotransferase	2.071	1.05053	0.0144531	yes	up	13.72	12.98	41.01	30.79	33.88	41.53	22.57	35.4
Bta04617	Bta04617	CG31997, isoform A	2.07	1.04986	0.0169075	yes	up	698.37	687.35	1038.7	1874.41	1174.26	777.46	808.14	1275.38
Bta02700	Bta02700	Solute carrier family 2, facilitated glucose transporter member 8	2.067	1.04727	3.40357e-05	yes	up	3.14	3.01	3.78	5.25	5.75	4.97	3.31	5.32333
Bta01407	Bta01407	Ectonucleotide pyrophosphatase/phosphodiesterase family member 4	2.067	1.04749	0.0112683	yes	up	6.88	7.56	15.29	20.26	13.33	13.54	9.91	15.71
Bta14102	Bta14102	ETS homologous factor	2.067	1.04773	0.0349056	yes	up	13.71	11.92	10.2	9.27	18.62	36.88	11.9433	21.59
Bta12271	Bta12271	Unknown protein	2.065	1.04619	0.003317	yes	up	7.5	7.07	14.36	17.6	12.42	16.14	9.64333	15.3867
Bta08037	Bta08037	ABC transporter G family member 20	2.061	1.04334	0.010248	yes	up	20.72	18.35	17.55	27.53	20.4	49.81	18.8733	32.58
Bta08345	Bta08345	Alpha-tocopherol transfer protein-like protein	2.06	1.04236	0.0289183	yes	up	1.69	1.26	1.38	3.35	2.12	1.95	1.44333	2.47333
Bta13650	Bta13650	Unknown protein	2.059	1.04178	0.00601805	yes	up	1.33	1.33	2.88	2.54	3.26	3.19	1.84667	2.99667
Bta06120	Bta06120	Serine protease	2.058	1.04157	6.44121e-06	yes	up	8.36	13.16	10.23	14.53	14.38	14.47	10.5833	14.46
Bta06821	Bta06821	Carboxylesterase	2.058	1.04108	1.0701e-05	yes	up	338.09	304.6	468.32	605.53	522.71	589.18	370.337	572.473
Bta09947	Bta09947	UDP-glucuronosyltransferase 1-8, putative	2.058	1.04145	0.00266062	yes	up	27.29	32.41	38.74	70.99	43.4	42.46	32.8133	52.2833
Bta01081	Bta01081	Unknown protein	2.057	1.04034	3.03389e-05	yes	up	31.99	20.88	26.09	39.48	31.24	50.89	26.32	40.5367
Bta14254	Bta14254	Protein kinase C	2.057	1.0407	6.66259e-05	yes	up	14.2	17.39	22.21	26.51	26.85	24.13	17.9333	25.83
Bta11276	Bta11276	Prohormone-3	2.057	1.04038	0.005877	yes	up	21.31	21.24	32.4	23.58	39.02	63.51	24.9833	42.0367
Bta00011	Bta00011	N-acylneuraminate cytidylyltransferase	2.057	1.04049	0.0125914	yes	up	4.87	5.16	8.34	13.97	8.31	7	6.12333	9.76
Bta10560	Bta10560	Unknown protein	2.053	1.0378	0.000105941	yes	up	9.16	8.6	9.65	15.9	15.04	13.04	9.13667	14.66
Bta14643	Bta14643	Scavenger receptor class B member 1	2.05	1.03582	0.00210699	yes	up	18.32	14.85	11.31	30.91	25.93	22.33	14.8267	26.39
Bta02304	Bta02304	Dehydrogenase/reductase SDR family member 8	2.05	1.0353	0.00381896	yes	up	12.54	9.23	17.29	25.21	20.95	16.3	13.02	20.82
Bta15384	Bta15384	Zinc transporter ZIP3	2.05	1.03535	0.0356222	yes	up	2.86	4.42	2.71	7.18	2.83	7.07	3.33	5.69333
Bta10554	Bta10554	Proton-coupled amino acid transporter 4	2.049	1.03482	0.0241387	yes	up	9.52	8.48	13.28	12.12	11.3	30.4	10.4267	17.94
Bta04530	Bta04530	Protein Wnt	2.048	1.03414	0.00172281	yes	up	4097.92	3519.11	5880.2	9769.42	6287.59	6823.48	4499.08	7626.83
Bta03958	Bta03958	Matrilin-2	2.047	1.03358	0.0220079	yes	up	0.97	2.3	1.45	1.59	2.92	3.56	1.57333	2.69
Bta02833	Bta02833	Mitochondrial-processing peptidase subunit beta-like protein	2.046	1.03271	0.000246884	yes	up	283.67	298.38	454.31	632.35	453.17	527.52	345.453	537.68
Bta09672	Bta09672	Transporter, putative	2.043	1.03103	3.20527e-05	yes	up	2.25	3.11	3.3	4.71	4.69	6.35	2.88667	5.25
Bta07696	Bta07696	Unknown protein	2.042	1.03021	0.00497724	yes	up	13.07	8.96	13.18	15.99	14.75	28.01	11.7367	19.5833
Bta13569	Bta13569	Isocitrate dehydrogenase [NADP]	2.039	1.02802	0.000581808	yes	up	65.46	62.81	81.94	80.3	99.22	162.9	70.07	114.14
Bta06479	Bta06479	Peroxidase	2.036	1.0254	2.20175e-05	yes	up	11.64	12.77	12.41	17.43	17.63	17.17	12.2733	17.41
Bta15433	Bta15433	Mitochondrial sodium/hydrogen exchanger 9B2	2.036	1.0259	6.66259e-05	yes	up	8.34	8.08	9.91	14.28	10.85	13.55	8.77667	12.8933
Bta14015	Bta14015	PDZ domain-containing protein 2	2.035	1.02471	0.000200621	yes	up	8.67	7.53	10.97	15.98	12.44	14.25	9.05667	14.2233
Bta02522	maker-Scaffold132-pred_gff_AUGUSTUS-gene-1.104:3	Trehalase	2.034	1.02429	0.000107857	yes	up	40.29	37.17	49.76	57.87	55.27	80.57	42.4067	64.57
Bta09145	Bta09145	Proton-coupled amino acid transporter 4	2.034	1.02407	0.0102605	yes	up	5.04	5.62	5.07	10.23	5.42	10.16	5.24333	8.60333
Bta02185	Bta02185	Cystatin	2.033	1.02364	0.00477208	yes	up	7.81	7.57	14.91	12.1	12.37	24.29	10.0967	16.2533
Bta05449	Bta05449	Pyruvate carboxylase	2.031	1.02239	0.000977819	yes	up	68.27	65.33	75.54	102.81	80.14	155.12	69.7133	112.69
Bta14032	Bta14032	Acetyl-CoA carboxylase, putative	2.031	1.02247	0.0129836	yes	up	29.78	28.01	33.95	36.03	32.49	85.5	30.58	51.34
Bta07822	Bta07822	ATP-binding cassette sub-family G member 1	2.03	1.02143	1.87405e-05	yes	up	32.78	35.64	37.09	48.81	48.07	70.95	35.17	55.9433
Bta01089	Bta01089	Unknown protein	2.03	1.02127	0.000196098	yes	up	3.97	4.89	5.46	7.88	6.58	8.11	4.77333	7.52333
Bta09653	Bta09653	Hepatocyte nuclear factor 4	2.029	1.02083	0.0190544	yes	up	4.84	4.49	6.99	5.07	6.77	14.83	5.44	8.89
Bta10673	Bta10673	Branched-chain-amino-acid aminotransferase	2.028	1.01974	0.0125885	yes	up	45.54	40.46	99.08	124.73	74.27	82.75	61.6933	93.9167
Bta10663	Bta10663	Unknown protein	2.023	1.01614	0.00523959	yes	up	1.07	1.07	2.03	1.83	1.75	3.03	1.39	2.20333
Bta14187	Bta14187	Juvenile hormone-inducible protein	2.021	1.01536	0.000314257	yes	up	6.12	5.97	7.54	12.25	10.03	9.29	6.54333	10.5233
Bta01396	Bta01396	TBC1 domain family member 19	2.021	1.01494	0.0139556	yes	up	6.62	6.33	5.66	6.12	9.06	16.52	6.20333	10.5667
Bta09472	Bta09472	Glutamate decarboxylase	2.019	1.01366	1.02309e-05	yes	up	29.36	31.59	42.97	47.23	43.16	33.79	34.64	41.3933
Bta10946	Bta10946	Carboxylesterase	2.018	1.01257	0.0364056	yes	up	0.37	0.47	0.59	0.77	0.8	0.84	0.476667	0.803333
Bta10915	Bta10915	D-beta-hydroxybutyrate dehydrogenase, mitochondrial	2.017	1.01222	0.001207	yes	up	6.18	4.71	5.21	6.82	8.36	11.17	5.36667	8.78333
Bta04792	Bta04792	Aminopeptidase N-like protein	2.017	1.01245	0.0224511	yes	up	25.88	28.17	39.16	75.18	40.69	31.03	31.07	48.9667
Bta07302	Bta07302	Electron transfer flavoprotein subunit alpha, mitochondrial	2.015	1.0108	0.0060006	yes	up	10.44	11.46	15.91	13.84	15.27	32.06	12.6033	20.39
Bta13622	Bta13622	Abnormal spindle-like microcephaly-associated protein-like protein	2.015	1.01065	0.0312826	yes	up	0.61	0.98	2.25	2.04	1.71	2.27	1.28	2.00667
Bta15334	Bta15334	Leucine-rich repeat-containing protein 15	2.013	1.00917	0.0383748	yes	up	7.63	8.36	14.85	27.38	11.31	10.6	10.28	16.43
Bta04298	Bta04298	Alpha-glucosidase	2.012	1.00876	0.0470906	yes	up	8.99	10.61	6.09	8.77	10.16	26.91	8.56333	15.28
Bta11239	Bta11239	5-hydroxytryptamine receptor 1A	2.011	1.00788	0.000120753	yes	up	50.9	54.12	54.67	44.53	37.89	25.14	53.23	35.8533
Bta20011	Bta20011	Putative ATPase N2B	2.01	1.00723	0.00157664	yes	up	7.61	7.13	7.74	8.86	10.65	17.02	7.49333	12.1767
Bta04855	Bta04855	Protein kinase, putative	2.009	1.00617	0.0045707	yes	up	5.28	4.47	5.72	9.69	6.72	7.99	5.15667	8.13333
Bta15787	Bta15787	ADP-ribosylation factor-like protein 4A	2.008	1.00611	0.0120264	yes	up	3.31	4.6	6.68	6.21	7.47	9.99	4.86333	7.89
Bta08022	Bta08022	CG13675, isoform D	2.007	1.00509	0.0428239	yes	up	3.17	3.58	3.87	8.52	3.51	3.82	3.54	5.28333
Bta09483	Bta09483	Unknown protein	2.003	1.00214	0.0161753	yes	up	20.29	17.31	41.17	49.97	43.94	29.05	26.2567	40.9867
Bta13871	Bta13871	1,4-alpha-glucan branching enzyme GlgB	2.001	1.00107	0.0119794	yes	up	30.88	22.66	30.26	35.09	35.11	82.23	27.9333	50.81
Bta13240	Bta13240	Unknown protein	2	1.00014	0.00152271	yes	up	0.57	0.61	0.72	0.89	0.98	1.16	0.633333	1.01
Bta12151	Bta12151	Structure-specific endonuclease subunit SLX4	0.498	-1.00527	0.00923301	yes	down	8.69	10.17	12.74	1.79	4.55	5.16	10.5333	3.83333
Bta15496	Bta15496	Unknown protein	0.496	-1.01053	0.0063976	yes	down	6.06	6.61	5.93	1.5	3.38	1.96	6.2	2.28
Bta05176	Bta05176	C-factor	0.496	-1.01165	0.0257124	yes	down	18.08	33.71	18.79	5.93	13.46	6.73	23.5267	8.70667
Bta01533	Bta01533	Unknown protein	0.496	-1.01172	0.0402388	yes	down	3.99	2.94	8.99	1.98	1.26	2.14	5.30667	1.79333
Bta09120	Bta09120	Endothelin-converting enzyme 1	0.495	-1.01374	0.000179562	yes	down	6.4	8.74	8.47	2.12	3.8	2.77	7.87	2.89667
Bta03411	Bta03411	ATP-binding cassette sub-family G member 5	0.495	-1.01328	0.0109788	yes	down	18.98	22.73	33.32	10.56	9.99	5.03	25.01	8.52667
Bta11389	Bta11389	AGAP013007-PA-like protein	0.495	-1.01553	0.0246344	yes	down	10.22	12.26	15.56	3.2	7.53	2.43	12.68	4.38667
Bta01881	Bta01881	Cell division cycle and apoptosis regulator protein 1	0.494	-1.01689	1.35847e-05	yes	down	2.94	3.2	3.8	1.02	1.49	1.1	3.31333	1.20333
Bta03523	Bta03523	Unknown protein	0.493	-1.01927	0.0451244	yes	down	2.07	1.39	2.5	1.07	0.42	0.58	1.98667	0.69
Bta02119	Bta02119	Protein BRICK1	0.492	-1.0237	0.000462024	yes	down	13.84	15.42	17.71	3.47	7.18	6.6	15.6567	5.75
Bta15241	Bta15241	Homer, putative	0.492	-1.02384	0.00222614	yes	down	1.77	2.38	2.14	0.6	1.07	0.59	2.09667	0.753333
Bta15643	Bta15643	Zinc finger protein 782	0.492	-1.02267	0.0451244	yes	down	4.28	5.14	5.26	1.51	2.79	0.69	4.89333	1.66333
Bta14821	Bta14821	Wnt inhibitory factor 1	0.488	-1.03635	0.000318333	yes	down	14.87	21.51	20.2	5.66	8.22	5.93	18.86	6.60333
Bta14480	Bta14480	Serine protease 7, isoform A	0.488	-1.03396	0.029709	yes	down	1.3	1.04	2.08	0.37	0.81	0.36	1.47333	0.513333
Bta00810	Bta00810	Unknown protein	0.486	-1.04189	0.00334091	yes	down	56.92	56.94	84.28	20.92	32.46	15.27	66.0467	22.8833
Bta11516	Bta11516	Protocadherin-16, putative	0.486	-1.04184	0.00964185	yes	down	2.85	3.7	3.51	0.81	1.89	0.82	3.35333	1.17333
Bta13080	Bta13080	Myosin-11	0.485	-1.04529	0.0023296	yes	down	36.98	41.67	42.26	12.31	23.91	11.91	40.3033	16.0433
Bta13920	Bta13920	Cytoplasmic FMR1-interacting protein	0.484	-1.04775	0.00016373	yes	down	2.56	4.05	4.07	1.21	1.28	1.34	3.56	1.27667
Bta09633	Bta09633	Maltase 1	0.484	-1.0462	0.00292449	yes	down	5.79	11.5	8.97	3.47	4.07	3	8.75333	3.51333
Bta03534	Bta03534	NAD-dependent deacetylase sirtuin-6	0.483	-1.05063	0.000734045	yes	down	5.24	8.77	9.4	3.23	3.35	1.97	7.80333	2.85
Bta00915	Bta00915	Homeobox protein 9	0.483	-1.05118	0.00970658	yes	down	4.83	5.46	5.88	0.97	3.01	1.67	5.39	1.88333
Bta00629	Bta00629	KH domain-containing, RNA-binding, signal transduction-associated protein 2	0.482	-1.05206	0.0024965	yes	down	18.52	20.77	16.66	5.09	8.53	9.02	18.65	7.54667
Bta14432	Bta14432	Unknown protein	0.481	-1.05493	0.00696851	yes	down	16.2	21.03	13.07	3.22	6.54	5.83	16.7667	5.19667
Bta09516	Bta09516	Microtubule-associated protein Jupiter	0.481	-1.05552	0.0218223	yes	down	451.76	533.51	727.72	138.51	332.58	100.98	570.997	190.69
Bta04013	Bta04013	Protein takeout, putative	0.48	-1.05814	0.017269	yes	down	20.52	19.07	32.49	7.21	12.48	4.26	24.0267	7.98333
Bta15545	Bta15545	Ankyrin repeat domain-containing protein 12	0.478	-1.06627	0.000213766	yes	down	2.91	3.73	3	0.89	1.12	1.42	3.21333	1.14333
Bta09407	Bta09407	Unknown protein	0.476	-1.06969	0.0144825	yes	down	286.71	421.61	214.55	88.51	77.53	160.3	307.623	108.78
Bta06158	Bta06158	Ribosomal protein L19	0.476	-1.07157	0.0217143	yes	down	259.4	363.49	253.83	74.07	169.92	56.96	292.24	100.317
Bta02384	Bta02384	ATP-dependent DNA helicase, putative	0.475	-1.07284	0.00486032	yes	down	1.12	1.57	1.23	0.37	0.46	0.58	1.30667	0.47
Bta06548	Bta06548	Alcohol dehydrogenase, putative	0.475	-1.07481	0.0188921	yes	down	92.7	122.81	153.39	43.82	58.13	18.22	122.967	40.0567
Bta13348	Bta13348	CG18304, isoform D	0.474	-1.07561	0.00175925	yes	down	17.21	21.41	20.57	5.77	10.74	5.11	19.73	7.20667
Bta14690	Bta14690	Zinc transporter 7	0.473	-1.08073	0.000185198	yes	down	2.47	3.41	2.75	0.8	1.23	0.99	2.87667	1.00667
Bta11671	Bta11671	GL16675	0.473	-1.07948	0.00134613	yes	down	1.57	2.47	1.95	0.58	0.72	0.43	1.99667	0.576667
Bta13151	Bta13151	Unknown protein	0.472	-1.0822	0.0236053	yes	down	1.94	2.83	3.39	0.33	1.33	1.03	2.72	0.896667
Bta00870	Bta00870	Enhancer of split m3 protein	0.468	-1.09442	0.000111946	yes	down	6.37	8.13	7.63	2.27	3.27	2.09	7.37667	2.54333
Bta06868	Bta06868	Dumpy, isoform X	0.468	-1.09584	0.0388908	yes	down	1.09	2.18	4.83	0.54	1.15	0.72	2.7	0.803333
Bta13823	Bta13823	Ras-related protein Rab-23	0.467	-1.09754	0.0345998	yes	down	11	13.67	19.95	4.36	7.62	1.75	14.8733	4.57667
Bta02240	Bta02240	Upstream activation factor subunit spp27	0.466	-1.10134	2.11001e-07	yes	down	122.99	167.86	162.73	46.36	62.17	48.87	151.193	52.4667
Bta01756	Bta01756	Unknown protein	0.465	-1.10481	0.000139171	yes	down	12.63	17.36	15.94	5.93	7.4	5.2	15.31	6.17667
Bta00646	Bta00646	Big brain	0.465	-1.10363	0.0272811	yes	down	6.38	9.09	13.48	2.51	5.09	1.34	9.65	2.98
Bta07940	Bta07940	Chibby-like protein	0.465	-1.10487	0.0340906	yes	down	1.18	1.59	1.96	0.44	0.52	0.52	1.57667	0.493333
Bta11273	Bta11273	Unknown protein	0.463	-1.10969	0.0254907	yes	down	34.72	38.74	54.44	12.54	21.52	5.4	42.6333	13.1533
Bta11371	Bta11371	Tubulin beta-3 chain	0.461	-1.11657	6.00355e-06	yes	down	83.59	103.99	134.98	26.12	47.13	36.56	107.52	36.6033
Bta03152	Bta03152	Protocadherin-16, putative	0.459	-1.12487	0.0174491	yes	down	0.44	0.71	1.58	0.21	0.31	0.29	0.91	0.27
Bta09325	Bta09325	Down syndrome cell adhesion molecule, isoform AC	0.456	-1.13192	0.000630395	yes	down	11.54	16.01	16.83	3.87	7.16	3.64	14.7933	4.89
Bta08452	Bta08452	POU domain protein	0.455	-1.13617	0.00339566	yes	down	2.96	4.36	4.91	1.12	2	0.94	4.07667	1.35333
Bta08545	Bta08545	Prenylcysteine oxidase	0.454	-1.14015	4.44345e-05	yes	down	2.73	3.6	3.45	0.87	1.04	1.36	3.26	1.09
Bta03680	Bta03680	Kelch-like protein 25	0.454	-1.1402	0.00198792	yes	down	1.96	2.46	2.89	0.58	1.16	0.54	2.43667	0.76
Bta04317	Bta04317	ATP-dependent DNA helicase PIF1	0.453	-1.1438	0.0216101	yes	down	0.64	0.6	0.96	0.19	0.3	0.18	0.733333	0.223333
Bta08285	Bta08285	Unknown protein	0.453	-1.14084	0.0241932	yes	down	270.41	300.53	430.45	115.96	145.19	35.9	333.797	99.0167
Bta13548	Bta13548	FERM and PDZ domain-containing protein 4	0.452	-1.14414	0.000417974	yes	down	9.15	13.68	13.64	2.52	5.62	3.86	12.1567	4
Bta15078	Bta15078	Iris	0.452	-1.14538	0.0458175	yes	down	0.52	1.07	1.05	0.18	0.33	0.26	0.88	0.256667
Bta08059	Bta08059	THAP domain-containing protein 1	0.45	-1.1532	0.000703532	yes	down	1.92	3.03	3.02	0.74	0.92	0.94	2.65667	0.866667
Bta15474	Bta15474	Unknown protein	0.45	-1.15129	0.0284745	yes	down	1111.95	1656.84	1902.89	441.45	776.12	155.59	1557.23	457.72
Bta09789	Bta09789	CG12017, isoform A	0.45	-1.15287	0.0375551	yes	down	45.1	54.23	57.65	8.65	32.99	5.92	52.3267	15.8533
Bta06570	Bta06570	Unknown protein	0.448	-1.15854	1.81295e-05	yes	down	11.46	9.93	16.59	5.49	4.6	3.56	12.66	4.55
Bta09497	Bta09497	Hormone receptor in 39-like protein	0.446	-1.16458	0.000622556	yes	down	55.23	81.64	94.04	22.33	31.87	15.13	76.97	23.11
Bta00902	Bta00902	Unknown protein	0.445	-1.16722	0.00131279	yes	down	2.19	3.38	4.11	0.64	1.36	1.13	3.22667	1.04333
Bta05896	Bta05896	Ankyrin repeat protein	0.444	-1.17147	0.00814314	yes	down	0.82	0.74	0.89	0.25	0.22	0.29	0.816667	0.253333
Bta11636	Bta11636	Reversion-inducing cysteine-rich protein with Kazal motifs	0.443	-1.17385	4.14718e-05	yes	down	6.53	7.86	11.02	2.05	3.72	2.39	8.47	2.72
Bta04225	Bta04225	ABC transporter, ATP-binding protein	0.443	-1.1732	0.0103487	yes	down	14.11	16.28	18.06	4.41	8.06	2.3	16.15	4.92333
Bta09256	Bta09256	Gram negative bacteria binding protein 2	0.443	-1.17496	0.0235159	yes	down	8.78	8.89	15.26	3.54	4.7	1.16	10.9767	3.13333
Bta10949	Bta10949	CG31205	0.443	-1.17318	0.0396924	yes	down	3.05	3.75	5.09	0.72	2.24	0.39	3.96333	1.11667
Bta07300	Bta07300	Zinc finger protein 521	0.442	-1.17804	0.00316204	yes	down	3.29	4.92	4.77	0.78	2.18	1.13	4.32667	1.36333
Bta02738	Bta02738	Coiled-coil and C2 domain-containing protein 2A	0.441	-1.18037	4.28209e-06	yes	down	2.6	3.24	3.26	0.78	0.96	1.23	3.03333	0.99
Bta06882	Bta06882	Unknown protein	0.441	-1.17979	0.00361373	yes	down	168.58	232.01	129.93	60.1	44.89	43.43	176.84	49.4733
Bta12981	Bta12981	Iris	0.441	-1.18087	0.0210347	yes	down	0.84	1.23	0.9	0.29	0.34	0.16	0.99	0.263333
Bta10805	Bta10805	Chitinase 5	0.441	-1.18005	0.0317227	yes	down	81.69	121.6	137.46	32.7	54.97	10.5	113.583	32.7233
Bta01806	Bta01806	Monocarboxylate transporter 8	0.44	-1.18532	0.00111079	yes	down	21.31	30.15	36.88	7.06	14.39	6.54	29.4467	9.33
Bta11174	Bta11174	Innexin	0.44	-1.18566	0.0446143	yes	down	3.12	15.09	4.42	2.14	2.8	1.9	7.54333	2.28
Bta00024	Bta00024	Zinc finger protein	0.44	-1.18483	0.0493318	yes	down	1.51	1.83	1.89	0.46	0.85	0.12	1.74333	0.476667
Bta11111	Bta11111	Receptor tyrosine kinase, putative	0.439	-1.18872	1.30534e-05	yes	down	12.1	17.27	15.98	4	6.4	4.96	15.1167	5.12
Bta14090	Bta14090	Zinc finger protein, putative	0.439	-1.18656	5.96885e-05	yes	down	4.57	5.81	6.7	1.23	2.56	1.7	5.69333	1.83
Bta11821	Bta11821	Spaetzle	0.439	-1.18721	0.00316204	yes	down	8.51	9.71	14.2	2.68	5.23	1.99	10.8067	3.3
Bta09375	Bta09375	MAM domain-containing protein 2	0.439	-1.18901	0.0193958	yes	down	7.2	12.23	19.07	3.65	6.07	1.95	12.8333	3.89
Bta02293	Bta02293	Unknown protein	0.438	-1.1916	0.0362553	yes	down	3.4	5.14	9.08	1.4	2.12	1.39	5.87333	1.63667
Bta13982	Bta13982	Beta-hexosaminidase	0.436	-1.19735	0.000213766	yes	down	11.87	14.18	24.09	4.9	6.53	3.91	16.7133	5.11333
Bta09583	Bta09583	Unknown protein	0.435	-1.19946	0.0181937	yes	down	3.78	4.78	3.6	0.83	2.09	0.7	4.05333	1.20667
Bta01982	Bta01982	Chitin binding Peritrophin-A	0.435	-1.19989	0.0331378	yes	down	9.03	7.86	10.11	2.88	3.93	0.7	9	2.50333
Bta09764	Bta09764	Alpha-tocopherol transfer protein-like	0.434	-1.20573	0.00203947	yes	down	21.1	22.84	42.94	5.24	13.35	7.76	28.96	8.78333
Bta02866	Bta02866	Alpha-1,3-glucanase, putative	0.434	-1.20575	0.0132664	yes	down	7.37	7.76	14.73	3.13	4.04	1.29	9.95333	2.82
Bta04796	Bta04796	Transmembrane emp24 domain-containing protein 3	0.433	-1.20716	9.91153e-05	yes	down	7.27	8.3	12.39	9.48	5.52	9.35	9.32	8.11667
Bta04882	Bta04882	Nuclear receptor 3	0.433	-1.20644	0.00262845	yes	down	22.34	29.97	33.21	4.8	14.58	7.16	28.5067	8.84667
Bta04039	Bta04039	Unknown protein	0.433	-1.20872	0.0396004	yes	down	15.35	18.46	26.56	4.39	9.57	1.21	20.1233	5.05667
Bta11591	Bta11591	Zinc finger protein, putative	0.43	-1.21822	0.000205657	yes	down	12.92	20.54	20.26	4.18	8.05	4.38	17.9067	5.53667
Bta05187	Bta05187	Homeobox protein ultrabithorax	0.43	-1.21806	0.000837408	yes	down	3.04	3.45	3.35	0.58	1.51	0.99	3.28	1.02667
Bta11104	Bta11104	Cuticlin-1	0.43	-1.2176	0.0462272	yes	down	50.65	60.74	67.92	12.7	31.28	3.43	59.77	15.8033
Bta10154	Bta10154	Zinc finger BED domain-containing protein 1	0.428	-1.22379	5.41989e-07	yes	down	2.19	2.82	3.59	0.72	0.94	0.87	2.86667	0.843333
Bta00326	Bta00326	Delta-like protein	0.428	-1.22322	0.00468283	yes	down	3.96	4.8	4.88	0.67	2.32	1.15	4.54667	1.38
Bta03060	Bta03060	Coiled-coil domain-containing protein CG32809	0.425	-1.23279	0.000879316	yes	down	5.06	8.33	9.15	1.82	3.45	2.51	7.51333	2.59333
Bta00593	Bta00593	Unknown protein	0.425	-1.23614	0.0233553	yes	down	43.04	57.75	65.15	14.97	25.67	4.6	55.3133	15.08
Bta10730	Bta10730	Unknown protein	0.425	-1.23352	0.0288041	yes	down	3.25	2.61	3.5	0.21	1.41	0.98	3.12	0.866667
Bta11786	Bta11786	Uninflatable, isoform C	0.424	-1.23617	0.0055074	yes	down	50.06	65.5	78.37	14.83	31.78	9.88	64.6433	18.83
Bta04669	Bta04669	Unknown protein	0.423	-1.24265	0.0062851	yes	down	3.57	5.05	7.85	0.9	1.77	1.22	5.49	1.29667
Bta08477	Bta08477	AAEL004596-PA	0.423	-1.24221	0.0381104	yes	down	329	453.51	439.45	138.33	149.77	21.82	407.32	103.307
Bta13345	Bta13345	Dynein regulatory complex protein 1	0.422	-1.24608	0.0208383	yes	down	0.88	1.12	1.26	0.13	0.42	0.35	1.08667	0.3
Bta00801	Bta00801	Unknown protein	0.421	-1.24649	0.0457841	yes	down	0.52	0.68	0.58	0.13	0.18	0.14	0.593333	0.15
Bta01093	Bta01093	Tetraspanin	0.42	-1.25063	0.00361373	yes	down	14.82	22.59	34.17	5.85	10.76	4.89	23.86	7.16667
Bta05135	Bta05135	Mitochondria-eating protein	0.42	-1.2515	0.0381659	yes	down	14.29	17.42	23.17	5.71	6.91	0.95	18.2933	4.52333
Bta04281	Bta04281	Myosin-Va	0.419	-1.25532	0.00236519	yes	down	13.78	21.66	25.87	14.67	14.44	8.07	20.4367	12.3933
Bta11374	Bta11374	CG16798	0.419	-1.25579	0.0363717	yes	down	21.14	28.69	52.87	11.92	13.2	1.86	34.2333	8.99333
Bta03447	Bta03447	Cadherin EGF LAG seven-pass G-type receptor 3	0.418	-1.257	0.00142304	yes	down	2.48	3.23	2.72	0.48	1.34	0.72	2.81	0.846667
Bta11830	Bta11830	Homeobox protein B-H1	0.417	-1.26105	0.0197155	yes	down	1.51	1.41	2.25	0.18	0.85	0.48	1.72333	0.503333
Bta10798	Bta10798	Tyrosine-protein kinase Src-1	0.416	-1.26474	1.50572e-05	yes	down	1.88	2.14	2.56	0.53	0.9	0.56	2.19333	0.663333
Bta07362	Bta07362	Lamin-B receptor	0.416	-1.2643	2.36521e-05	yes	down	21.22	27.43	22.64	5.01	9.83	7.17	23.7633	7.33667
Bta14006	Bta14006	WD repeat-containing protein	0.415	-1.26723	0.00316204	yes	down	0.6	0.93	0.8	0.13	0.23	0.31	0.776667	0.223333
Bta06842	Bta06842	Unknown protein	0.414	-1.27073	0.00380582	yes	down	4.37	3.3	3.77	0.83	1.63	1.04	3.81333	1.16667
Bta04919	Bta04919	Potassium channel subfamily K member 9	0.408	-1.29297	0.00296747	yes	down	2.66	3.89	3.34	0.45	1.53	0.86	3.29667	0.946667
Bta14847	Bta14847	Nuclear factor interleukin-3-regulated protein	0.407	-1.29819	4.51584e-05	yes	down	11.05	14.19	15.63	2.75	5.93	3.35	13.6233	4.01
Bta11905	Bta11905	CG42749, isoform C	0.406	-1.29969	0.0151252	yes	down	9.75	9.16	14.51	2.28	5.38	1.07	11.14	2.91
Bta10128	Bta10128	Cadherin 23	0.405	-1.30343	0.00101925	yes	down	6.64	8.46	10.46	1.91	3.74	1.3	8.52	2.31667
Bta03363	Bta03363	Protein grainyhead	0.404	-1.308	3.20858e-05	yes	down	14.13	17.51	21.03	3.55	7.49	4.14	17.5567	5.06
Bta09117	Bta09117	Alpha-tocopherol transfer protein-like	0.404	-1.30698	0.000398655	yes	down	16.31	19.61	26.04	4.02	9.18	4.1	20.6533	5.76667
Bta13498	Bta13498	Lipase	0.404	-1.30609	0.0315575	yes	down	4.99	6.32	9.22	1.51	3.01	0.35	6.84333	1.62333
Bta07670	Bta07670	SEC14 domain and spectrin repeat-containing protein 1	0.403	-1.31287	0.000318333	yes	down	6.1	7.37	7.88	1.32	3.23	1.62	7.11667	2.05667
Bta04271	Bta04271	Serine protease	0.402	-1.31456	0.000270271	yes	down	10.49	12.01	11.95	2.81	4.6	2.07	11.4833	3.16
Bta03307	Bta03307	Alpha-amylase	0.402	-1.31393	0.0420097	yes	down	0.35	1.12	0.74	0.1	0.19	0.22	0.736667	0.17
Bta03774	Bta03774	Doublesex cognate 73A	0.401	-1.31736	0.0064532	yes	down	7.46	5.83	7.94	2.17	4.21	1.29	7.07667	2.55667
Bta14462	Bta14462	Testis-expressed sequence 9 protein	0.399	-1.32386	0.00186239	yes	down	5.26	6.48	5.65	0.74	2.03	2.18	5.79667	1.65
Bta09986	Bta09986	Unknown protein	0.397	-1.33173	0.00146505	yes	down	808.91	1209.58	1770.95	347.35	477.52	173.61	1263.15	332.827
Bta05134	Bta05134	Unknown protein	0.397	-1.33207	0.00763277	yes	down	7.18	7.53	11.17	2.42	3.28	1.04	8.62667	2.24667
Bta02926	Bta02926	AAEL013537-PB	0.397	-1.33176	0.0176814	yes	down	39.38	54.08	80.54	12.15	27.15	4.02	58	14.44
Bta15855	Bta15855	Reverse transcriptase	0.396	-1.33728	0.0376774	yes	down	0.23	0.59	0.36	0.06	0.08	0.13	0.393333	0.09
Bta14943	Bta14943	AGAP009011-PA-like protein	0.393	-1.34654	0.0210518	yes	down	0.79	1.07	2.9	0.34	0.53	0.21	1.58667	0.36
Bta13886	Bta13886	BTB/POZ domain-containing protein 9	0.391	-1.35467	0.000528768	yes	down	19.8	27.56	21.17	6.18	8.53	4.26	22.8433	6.32333
Bta06879	Bta06879	Mrg-binding protein, putative	0.387	-1.36842	0.000194638	yes	down	22.41	26.36	21.74	3.43	9.03	7.61	23.5033	6.69
Bta07061	Bta07061	Unknown protein	0.387	-1.36985	0.0408746	yes	down	14.73	24.63	31.65	6.74	6.96	0.5	23.67	4.73333
Bta15523	Bta15523	Leukocyte elastase inhibitor	0.386	-1.37466	0.0215935	yes	down	1.88	3.64	6.63	0.67	1.74	0.27	4.05	0.893333
Bta01013	Bta01013	Cuticle protein, putative	0.383	-1.38535	0.0209437	yes	down	12.91	21.29	26.93	4.09	8.52	0.99	20.3767	4.53333
Bta01750	Bta01750	Unknown protein	0.382	-1.38889	0.00287814	yes	down	1549.56	2442.16	1176.85	502.37	524.28	228.72	1722.86	418.457
Bta01276	Bta01276	Zinc finger protein	0.38	-1.39728	2.57062e-06	yes	down	11.37	15.64	22.83	4.53	5.24	3.33	16.6133	4.36667
Bta12912	Bta12912	Unknown protein	0.379	-1.39952	0.00921018	yes	down	11.23	13.31	20.6	3.14	7.55	1	15.0467	3.89667
Bta00308	Bta00308	Estradiol 17-beta-dehydrogenase 11	0.375	-1.41677	0.00703304	yes	down	0.77	0.79	1.19	0.22	0.24	0.25	0.916667	0.236667
Bta03766	Bta03766	ACYPI002813 protein	0.373	-1.42154	0.0168975	yes	down	100.75	123.51	175.98	21.5	59.91	6.8	133.413	29.4033
Bta11567	Bta11567	Metalloendopeptidase	0.372	-1.42591	0.000136474	yes	down	9.28	11.55	12.18	2.16	4.56	1.91	11.0033	2.87667
Bta04137	Bta04137	Retinol dehydrogenase 12	0.37	-1.43383	0.00239054	yes	down	1.1	1.26	1.8	0.14	0.57	0.32	1.38667	0.343333
Bta07064	Bta07064	Osiris 24-like protein	0.37	-1.43597	0.0146849	yes	down	12.32	13.34	21.24	2.64	6.74	0.82	15.6333	3.4
Bta02395	Bta02395	Glucose dehydrogenase	0.37	-1.4356	0.0166832	yes	down	4.13	7.52	12.78	1.93	2.68	0.38	8.14333	1.66333
Bta04653	Bta04653	Anosmin-1.2	0.369	-1.43921	0.000431945	yes	down	42.95	61.76	63.77	15.94	19.12	7.41	56.16	14.1567
Bta01495	Bta01495	Unknown protein	0.369	-1.43852	0.0167916	yes	down	15.62	18.24	18.63	1.64	8.57	1.74	17.4967	3.98333
Bta08480	Bta08480	Unknown protein	0.368	-1.44343	0.0139126	yes	down	5.33	9.92	18.02	2.27	1.98	0.43	11.09	1.56
Bta13770	Bta13770	Unknown protein	0.368	-1.44107	0.018086	yes	down	6.69	8.33	2.53	0.82	2.49	0.71	5.85	1.34
Bta07053	Bta07053	Osiris 11	0.368	-1.44214	0.0302723	yes	down	3.07	5.45	10.93	1.81	2.21	0.16	6.48333	1.39333
Bta01189	Bta01189	Unknown protein	0.367	-1.44699	0.000933805	yes	down	10.76	15.43	14.77	2.38	5.19	1.65	13.6533	3.07333
Bta15281	Bta15281	Intraflagellar transport protein 122-like protein	0.367	-1.44639	0.00773539	yes	down	4.68	6.62	8.25	0.89	3.29	0.5	6.51667	1.56
Bta02572	Bta02572	Glutaredoxin domain-containing cysteine-rich protein	0.365	-1.45439	0.00337609	yes	down	14.48	18.75	21.65	4.59	6.47	1.49	18.2933	4.18333
Bta09258	Bta09258	Beta-1,3-glucan-binding protein	0.365	-1.45292	0.00389132	yes	down	0.83	0.88	1.44	0.11	0.42	0.21	1.05	0.246667
Bta06385	Bta06385	Alpha-tocopherol transfer protein-like protein	0.364	-1.45679	6.28594e-05	yes	down	15.83	13.91	36.38	5.8	5.61	4.77	22.04	5.39333
Bta14920	Bta14920	Unknown protein	0.364	-1.45937	0.0191931	yes	down	21.01	34.39	23.95	3.57	12.06	1.47	26.45	5.7
Bta11867	Bta11867	Facilitated trehalose transporter Tret1	0.364	-1.45963	0.0419834	yes	down	0.4	0.69	0.21	0.07	0.09	0.06	0.433333	0.0733333
Bta14880	Bta14880	Tetraspanin	0.363	-1.46107	0.000780775	yes	down	1.42	1.68	1.43	0.28	0.55	0.3	1.51	0.376667
Bta07301	Bta07301	ACYPI009429 protein	0.363	-1.46201	0.000890941	yes	down	800.47	1307.17	916.06	329.88	265.4	127.42	1007.9	240.9
Bta10573	Bta10573	Myosin-IB	0.362	-1.46477	1.80036e-05	yes	down	6.12	7.52	9.2	1.24	3.02	1.62	7.61333	1.96
Bta07356	Bta07356	CG13272, isoform B	0.362	-1.46397	0.00673655	yes	down	23.35	29.01	37.7	5.63	12.3	2	30.02	6.64333
Bta04609	Bta04609	Carboxypeptidase	0.361	-1.46895	6.25153e-06	yes	down	6	6.2	10.5	1.74	2.34	1.68	7.56667	1.92
Bta14683	Bta14683	Guanine nucleotide-binding protein subunit beta-5	0.361	-1.47155	1.14895e-05	yes	down	2.26	4.17	2.78	0.61	0.95	0.83	3.07	0.796667
Bta07054	Bta07054	Unknown protein	0.36	-1.47501	0.0110445	yes	down	2.45	3.73	5.08	0.67	1.47	0.24	3.75333	0.793333
Bta13968	Bta13968	Uncharacterized protein	0.359	-1.47834	9.1025e-05	yes	down	6.44	7.55	7.89	1.64	2.67	1.2	7.29333	1.83667
Bta11761	Bta11761	Unknown protein	0.359	-1.47698	0.0150946	yes	down	62.67	69.87	108.2	12.14	33.86	3.42	80.2467	16.4733
Bta01749	Bta01749	Unknown protein	0.358	-1.48002	0.0193958	yes	down	96.13	83.5	106.19	25.04	28.97	2.57	95.2733	18.86
Bta04209	Bta04209	Vesicular glutamate transporter, isoform A	0.357	-1.48698	2.61769e-06	yes	down	16.32	20.48	19.89	4.81	6.29	3.27	18.8967	4.79
Bta07368	Bta07368	UDP-glucuronosyltransferase 1-8, putative	0.357	-1.48555	0.000213175	yes	down	35.01	49.25	48.77	9.37	17.72	7.39	44.3433	11.4933
Bta08360	Bta08360	UDP-glucose 4-epimerase	0.356	-1.48874	1.80036e-05	yes	down	7.29	9.16	10.63	1.59	3.52	1.71	9.02667	2.27333
Bta06761	Bta06761	Unknown protein	0.356	-1.48948	0.0311017	yes	down	1.08	4.05	5.28	0.49	1.38	0.15	3.47	0.673333
Bta03287	Bta03287	Synaptic vesicle 2-related protein	0.355	-1.49446	0.000259973	yes	down	3.39	5.05	5.69	0.82	1.52	0.55	4.71	0.963333
Bta14634	Bta14634	Unknown protein	0.354	-1.4963	0.0293547	yes	down	3.64	3.66	0.51	0.18	0.84	0.49	2.60333	0.503333
Bta12021	Bta12021	Carboxypeptidase	0.353	-1.50393	7.62786e-05	yes	down	15.28	19.42	18.73	2.84	7.11	3.35	17.81	4.43333
Bta06537	Bta06537	Juvenile hormone-inducible protein 26	0.353	-1.50197	0.0100976	yes	down	32.25	37.07	56.07	13.66	9.37	1.93	41.7967	8.32
Bta15440	Bta15440	Tenectin isoform 1	0.353	-1.50108	0.0418781	yes	down	7.86	10.81	12.22	0.7	3.42	0.37	10.2967	1.49667
Bta04980	Bta04980	Shavenoid, isoform B	0.352	-1.50722	0.0114932	yes	down	15.46	21.7	25.88	3.21	8.66	0.93	21.0133	4.26667
Bta01700	Bta01700	EF-hand domain-containing protein, putative	0.352	-1.50699	0.0124814	yes	down	0.59	0.77	1.03	0.19	0.15	0.14	0.796667	0.16
Bta04766	Bta04766	Unknown protein	0.352	-1.50758	0.0203259	yes	down	19.43	22.59	25.66	3.48	8.79	0.56	22.56	4.27667
Bta01939	Bta01939	Zinc finger protein	0.351	-1.51217	8.7279e-05	yes	down	13.61	17.12	16.78	2.46	6.54	2.89	15.8367	3.96333
Bta12846	Bta12846	Trypsin-like serine protease	0.351	-1.51164	0.000955212	yes	down	28.54	27.15	38.92	7.56	11.05	3.01	31.5367	7.20667
Bta11376	Bta11376	Leucine rich repeat protein	0.35	-1.51638	0.00388995	yes	down	13.34	13.67	22.96	3.66	5.87	1.1	16.6567	3.54333
Bta08373	Bta08373	Carboxypeptidase	0.349	-1.51773	0.0469336	yes	down	0.68	1.33	0.1	0.13	0.06	0.03	0.703333	0.0733333
Bta06885	Bta06885	Unknown protein	0.347	-1.52797	1.53409e-05	yes	down	317.68	394.87	229.61	88.02	67.4	80.83	314.053	78.75
Bta06109	Bta06109	Cytochrome P450	0.347	-1.52869	0.038069	yes	down	0.23	0.74	0.55	0.07	0.1	0.03	0.506667	0.0666667
Bta05576	Bta05576	Lipase	0.344	-1.53825	1.36142e-05	yes	down	12.78	20.21	21.59	3.02	6.76	3.31	18.1933	4.36333
Bta14766	Bta14766	Unknown protein	0.343	-1.54508	0.000100585	yes	down	12.56	15.99	17.93	3.51	5.37	1.88	15.4933	3.58667
Bta02629	Bta02629	Unknown protein	0.343	-1.5428	0.00741784	yes	down	0.31	0.54	0.54	0.05	0.15	0.08	0.463333	0.0933333
Bta14107	Bta14107	Cuticle protein 1	0.337	-1.57058	0.000364235	yes	down	457.23	453.31	740.14	160.35	152.18	52.63	550.227	121.72
Bta07321	Bta07321	Carbohydrate sulfotransferase 11	0.337	-1.57091	0.00237284	yes	down	3.62	4.7	5.75	0.94	1.65	0.34	4.69	0.976667
Bta03930	Bta03930	Singles bar	0.337	-1.56768	0.00389132	yes	down	2.91	5.1	5.27	0.78	1.61	0.31	4.42667	0.9
Bta11951	Bta11951	Unknown protein	0.336	-1.5733	0.00925942	yes	down	6.36	7.84	8.4	0.55	3.39	0.49	7.53333	1.47667
Bta11107	Bta11107	Neural lazarillo, isoform A	0.333	-1.58628	0.0060006	yes	down	10.12	10.14	12.59	0.93	4.77	0.86	10.95	2.18667
Bta06712	Bta06712	Solute carrier family 2, facilitated glucose transporter member 8	0.333	-1.5848	0.0337858	yes	down	30.21	39.75	42.27	1.31	10.64	1.54	37.41	4.49667
Bta10101	Bta10101	Zinc finger protein, putative	0.33	-1.59941	9.70516e-07	yes	down	6.03	8.01	7.57	1.5	2.37	1.15	7.20333	1.67333
Bta15770	Bta15770	Acid phosphatase-like protein	0.329	-1.60436	0.0183997	yes	down	0.84	1.14	0.74	0.05	0.18	0.21	0.906667	0.146667
Bta07635	Bta07635	Fatty acid synthase	0.328	-1.60808	8.57102e-07	yes	down	7.8	6.3	18.62	2.78	3.14	2.39	10.9067	2.77
Bta08385	Bta08385	Cuticlin-1	0.325	-1.62125	0.0179384	yes	down	0.25	0.44	1.83	0.1	0.14	0.11	0.84	0.116667
Bta04005	Bta04005	Coiled-coil domain-containing protein 113	0.323	-1.62871	0.0260754	yes	down	0.81	2.17	0.72	0	0.12	0.34	1.23333	0.153333
Bta13756	Bta13756	UDP-glucuronosyltransferase	0.321	-1.63791	0.00316204	yes	down	4.34	5.01	8.3	0.91	2.05	0.34	5.88333	1.1
Bta06760	Bta06760	Unknown protein	0.321	-1.63988	0.0307563	yes	down	58.32	115.63	128.58	5.06	17.8	0.69	100.843	7.85
Bta02846	Bta02846	LIX1-like protein	0.32	-1.64259	1.76891e-07	yes	down	5.31	7.16	8.8	1.18	2.24	1.37	7.09	1.59667
Bta15766	Bta15766	Protein spaetzle	0.32	-1.64279	0.000412765	yes	down	13.52	18.78	20.8	2.11	6.97	2	17.7	3.69333
Bta02815	Bta02815	Odorant-binding protein 4	0.319	-1.64764	0.000974572	yes	down	855.75	1019.84	1013.39	169.82	350.91	69.24	962.993	196.657
Bta01754	Bta01754	Unknown protein	0.318	-1.65334	0.00274115	yes	down	1344.99	1641.31	1738.06	417.59	427.67	69.26	1574.79	304.84
Bta01761	Bta01761	von Willebrand factor C domain-containing protein 2-like	0.318	-1.652	0.0256408	yes	down	4.23	7.76	7.19	0.12	1.64	0.37	6.39333	0.71
Bta07618	Bta07618	Histone deacetylase complex subunit SAP30L	0.315	-1.66681	3.76953e-07	yes	down	7.65	12.76	10.51	3.13	2.88	4.21	10.3067	3.40667
Bta13610	Bta13610	Uncharacterized protein	0.315	-1.66669	1.70202e-06	yes	down	2.59	3.49	3.9	0.51	1.07	0.78	3.32667	0.786667
Bta01137	Bta01137	Unknown protein	0.315	-1.66625	0.00836568	yes	down	0.46	0.84	2.07	0.08	0.22	0.23	1.12333	0.176667
Bta01753	Bta01753	Unknown protein	0.314	-1.66988	0.0032356	yes	down	3892.22	4629.48	5398.67	1300.35	1060.92	181.4	4640.12	847.557
Bta00510	Bta00510	DnaJ-like protein subfamily C member 22	0.313	-1.67496	2.20175e-05	yes	down	4.53	6.15	8.7	0.72	2.23	1.26	6.46	1.40333
Bta15122	Bta15122	Osiris 17	0.313	-1.67533	0.00475271	yes	down	9.29	9.83	15.27	0.96	4.49	0.58	11.4633	2.01
Bta02172	Bta02172	CTP synthase	0.312	-1.68136	8.13962e-11	yes	down	5.77	7.18	8.16	0.91	1.96	1.4	7.03667	1.42333
Bta08851	Bta08851	Alpha-(1,4)-fucosyltransferase-like protein	0.312	-1.68072	1.8241e-05	yes	down	27.54	38.07	42.27	5.42	12.69	4.65	35.96	7.58667
Bta13207	Bta13207	CG12880	0.311	-1.68703	0.00236519	yes	down	9.41	11.17	14.54	1.21	4.51	0.71	11.7067	2.14333
Bta04534	Bta04534	Protein Wnt	0.311	-1.68575	0.016693	yes	down	0.78	3.18	1.33	0.04	0.04	0.28	1.76333	0.12
Bta11927	Bta11927	Osiris 8	0.308	-1.7013	0.00690009	yes	down	10.12	11.35	20.55	2.09	3.46	0.27	14.0067	1.94
Bta10096	Bta13391:1	Laminin subunit alpha-1	0.307	-1.70373	5.69468e-06	yes	down	9.51	13.31	14.47	1.96	4.19	1.65	12.43	2.6
Bta06734	Bta06734	Serine proteinase inhibitor serpin-3, putative	0.306	-1.70885	0.0186947	yes	down	164.44	293.73	268.94	12.96	61.85	6.44	242.37	27.0833
Bta03346	Bta03346	Chemosensory protein 3	0.302	-1.72822	0.000466623	yes	down	699.47	778.16	1016.08	90.33	314.26	72.96	831.237	159.183
Bta01788	Bta01788	Unknown protein	0.3	-1.73665	0.00138105	yes	down	11.17	9.99	8.78	2.09	2.59	0.85	9.98	1.84333
Bta03588	Bta03588	CG7991, isoform C	0.299	-1.74104	1.72429e-08	yes	down	10.81	14.79	16.81	2.1	3.67	2.4	14.1367	2.72333
Bta11261	Bta11261	Cytochrome P450	0.299	-1.74227	2.64804e-05	yes	down	2.29	3.98	3.23	0.51	0.75	0.63	3.16667	0.63
Bta14177	Bta14177	Fatty acyl-CoA reductase 1	0.297	-1.75302	0.000863072	yes	down	3.19	4.39	4.79	0.61	1.34	0.24	4.12333	0.73
Bta02162	Bta02162	Unknown protein	0.296	-1.75615	0.0113311	yes	down	11.5	4.93	19.84	1.77	1.72	1.06	12.09	1.51667
Bta01748	Bta01748	Unknown protein	0.289	-1.78972	4.36681e-05	yes	down	7727.69	10507	8426.6	1850.54	2451.86	741	8887.09	1681.13
Bta03748	Bta03748	Fatty acyl-CoA reductase 1	0.289	-1.79011	0.000378163	yes	down	11.87	13.87	14.64	3.13	3.1	0.73	13.46	2.32
Bta04459	Bta04459	Serine protease, putative	0.288	-1.79729	1.11981e-05	yes	down	17.02	21.02	24.87	2.83	6.86	2.25	20.97	3.98
Bta01747	Bta01747	Unknown protein	0.284	-1.81838	0.00390809	yes	down	24.84	18.33	16.33	3.87	2.26	0.54	19.8333	2.22333
Bta08393	Bta08393	Cuticlin-1	0.284	-1.81739	0.0113472	yes	down	0.72	1.58	6.49	0.24	0.7	0.03	2.93	0.323333
Bta07684	Bta07684	Unknown protein	0.283	-1.82185	0.000271033	yes	down	1661.52	2601.2	1604.81	452.57	438.33	108.72	1955.84	333.207
Bta09484	Bta09484	CG17264, isoform A	0.282	-1.82374	0.00250112	yes	down	32.27	41.09	51.65	4.37	13.04	1.11	41.67	6.17333
Bta06119	Bta06119	Serine protease 7	0.271	-1.88237	0.00219646	yes	down	1	1.53	1.15	0.18	0.08	0.23	1.22667	0.163333
Bta13839	Bta13839	Dumpy, isoform M	0.27	-1.8902	0.00766156	yes	down	25.51	35.2	31.17	1.08	6.91	0.96	30.6267	2.98333
Bta13272	Bta13272	63 kDa sperm flagellar membrane protein	0.267	-1.90329	3.05508e-05	yes	down	5.94	8.89	11.19	1.15	2.52	0.63	8.67333	1.43333
Bta01572	Bta01572	Sptzle 6 (Spz6)	0.266	-1.90902	0.00152495	yes	down	9.33	8.73	16.23	0.69	3.59	0.41	11.43	1.56333
Bta08487	Bta08487	Unknown protein	0.263	-1.92627	2.65733e-05	yes	down	3064.5	4320.98	3538.61	683.96	886.32	223.93	3641.36	598.07
Bta01693	Bta01693	CG8420	0.26	-1.94332	0.000271033	yes	down	19.41	24.93	27.24	1.34	7.72	1.8	23.86	3.62
Bta05267	Bta05267	Chaperone protein DnaJ	0.259	-1.94918	6.92649e-08	yes	down	32.68	37.96	44.69	4.77	11.02	12.09	38.4433	9.29333
Bta12924	Bta12924	Dumpy, isoform X	0.257	-1.96038	0.000620464	yes	down	37.4	61.75	66.96	5.93	16.9	1.54	55.37	8.12333
Bta04804	Bta04804	CG4702	0.257	-1.95807	0.00581912	yes	down	7.38	9.96	24.56	0.44	2.98	0	13.9667	1.14
Bta10026	Bta10026	AGAP013525-PA	0.254	-1.97661	0.000702941	yes	down	9.59	15.1	18.38	1.04	4.17	0.46	14.3567	1.89
Bta10824	Bta10824	Protein rolling stone	0.25	-2.00053	1.07136e-05	yes	down	2.75	4.92	7.96	1.19	2.02	1.11	5.21	1.44
Bta07806	Bta07806	CG11271-PE, isoform E	0.246	-2.02272	0.000516001	yes	down	32.12	40.47	45.18	2.6	11.32	1.24	39.2567	5.05333
Bta10129	Bta10129	CG6026	0.246	-2.02338	0.00333109	yes	down	0.13	0.19	0.38	0.01	0.03	0.01	0.233333	0.0166667
Bta10435	Bta10435	CG7120, isoform D	0.241	-2.05191	0.00381897	yes	down	0.72	0.52	1.05	0	0	0.14	0.763333	0.0466667
Bta01565	Bta01565	Unknown protein	0.238	-2.07138	5.85121e-05	yes	down	7473.68	7283.69	7831.13	1166.07	1677.14	278.38	7529.5	1040.53
Bta10942	Bta10942	Serine protease	0.236	-2.0828	9.00461e-05	yes	down	12.47	16.77	22.39	1.42	4.55	0.68	17.21	2.21667
Bta14596	Bta14596	Chitinase	0.229	-2.1244	1.8241e-05	yes	down	12.96	12.85	17.1	1.27	3.63	0.67	14.3033	1.85667
Bta11882	Bta11882	Chascon, isoform A	0.219	-2.19216	1.76891e-07	yes	down	12.7	14.58	12.19	0.83	2.94	1.93	13.1567	1.9
Bta15123	Bta15123	Unknown protein	0.213	-2.2331	9.57571e-06	yes	down	2351.43	3616.67	2498.01	491.02	378.28	90.63	2822.04	319.977
Bta07683	Bta07683	Unknown protein	0.206	-2.27594	8.65592e-08	yes	down	1421.51	2801.13	1251	300.28	276.61	136.85	1824.55	237.913
Bta09678	Bta09678	Unknown protein	0.205	-2.28699	7.08689e-05	yes	down	5.74	12.97	4.18	0.79	1.63	3.86	7.63	2.09333
Bta05743	Bta05743	ACYPI009429 protein	0.204	-2.29002	1.80388e-06	yes	down	190.69	223.83	276.57	24.79	47.03	8.86	230.363	26.8933
Bta01566	Bta01566	Unknown protein	0.199	-2.32621	1.19697e-11	yes	down	3125.23	5475.58	3847.86	566.28	808.84	368.46	4149.56	581.193
Bta08284	Bta08284	Cuticle protein 6	0.197	-2.34668	7.53313e-10	yes	down	143.16	174.26	182.49	26.51	31.28	9.58	166.637	22.4567
Bta05341	Bta05341	Unknown protein	0.19	-2.39384	0.000175318	yes	down	6.12	23.97	5.3	0.6	0.44	0.87	11.7967	0.636667
Bta13899	Bta13899	Cytochrome P450	0.172	-2.53865	8.77223e-07	yes	down	5.86	6.7	7.37	0.8	0.83	0.11	6.64333	0.58
Bta05757	Bta05757	CTLMA2	0.121	-3.0471	1.9712e-10	yes	down	37.23	85.35	67.02	2.32	7.01	2.19	63.2	3.84
Bta08486	Bta08486	Unknown protein	0.073	-3.77745	6.61647e-20	yes	down	229.4	350.22	218.55	9.13	17.25	5.44	266.057	10.6067

## Sheet: 2C
Gene_id	Gene name	Gene description	FC(C/CK)	Log2FC(C/CK)	Pvalue	Padjust	Significant	Regulate	CK_1	CK_2	CK_3	C_1	C_2	C_3	CK	C
Bta12247	Bta12247	Unknown protein	2.649	1.40526	5.07473e-07	0.000375466	yes	up	3.67	5.87	4.22	12.21	16.13	12.59	4.58667	13.6433
Bta03375	Bta03375	Transmembrane protease serine 3	2.502	1.32293	3.63539e-08	5.22203e-05	yes	up	0.99	1.33	2.01	2.69	3.47	2.86	1.44333	3.00667
Bta15139	Bta15139	Unknown protein	2.495	1.31898	6.78831e-06	0.00277104	yes	up	63.57	51.03	39.18	321.78	278.59	79.96	51.26	226.777
Bta09564	Bta09564	Cuticle protein	2.442	1.2881	1.27263e-06	0.000717401	yes	up	102.59	117.18	75.91	126.66	209.48	426.45	98.56	254.197
Bta02136	Bta02136	Histone H1.1	2.427	1.27931	1.30009e-05	0.00427513	yes	up	0.83	0.33	0.87	3.22	2.21	2.97	0.676667	2.8
Bta15523	Bta15523	Leukocyte elastase inhibitor	0.499	-1.00269	0.000214866	0.0278812	yes	down	1.88	3.64	6.63	1.05	0.73	1.03	4.05	0.936667
Bta06385	Bta06385	Alpha-tocopherol transfer protein-like protein	0.496	-1.01091	0.00022779	0.0283091	yes	down	15.83	13.91	36.38	5.37	5.59	3.68	22.04	4.88
Bta01572	Bta01572	Sptzle 6 (Spz6)	0.48	-1.05795	0.000233538	0.0283091	yes	down	9.33	8.73	16.23	2.17	0.74	4.35	11.43	2.42
Bta08394	Bta08394	Unknown protein	0.477	-1.0688	0.000229687	0.0283091	yes	down	12.99	18.47	51.96	5.65	3.68	4.61	27.8067	4.64667
Bta04804	Bta04804	CG4702	0.472	-1.08304	0.000100841	0.0180873	yes	down	7.38	9.96	24.56	1.09	0.32	0	13.9667	0.47
Bta03900	Bta03900	Tubulin alpha-3 chain	2.398	1.26159	8.84759e-06	0.00317706	yes	up	258.64	334.48	360.78	608.61	352.99	1888.89	317.967	950.163
Bta14754	Bta14754	Unknown protein	2.39	1.25696	3.54142e-06	0.00155272	yes	up	535.53	313.7	239.05	738.45	695.25	1165.51	362.76	866.403
Bta02475	Bta02475	Dopamine beta-hydroxylase, putative	2.357	1.23712	9.12486e-06	0.00317706	yes	up	3284.53	2010.95	829.49	6365.19	5602.01	6354.2	2041.66	6107.13
Bta06515	Bta06515	ATP-dependent DNA helicase PIF1	2.354	1.23504	8.61774e-07	0.000510084	yes	up	9.46	11.18	9.57	17.31	20.47	29.49	10.07	22.4233
Bta08328	Bta08328	Unknown protein	2.34	1.22659	2.26053e-05	0.00608186	yes	up	9.44	19.26	12.14	31.5	16.09	82.65	13.6133	43.4133
Bta07737	Bta07737	Unknown protein	2.321	1.21499	7.28444e-06	0.00287444	yes	up	0.71	0.83	0.7	1.8	1.91	1.28	0.746667	1.66333
Bta15751	Bta15751	Unknown protein	2.321	1.21482	2.16789e-05	0.00596826	yes	up	0.47	0.42	0.42	1.23	0.99	1.41	0.436667	1.21
Bta05550	Bta05550	DNA polymerase kappa	2.227	1.15531	4.63809e-05	0.0105588	yes	up	545.22	770.26	912.01	1207.95	943.24	5335.34	742.497	2495.51
Bta09048	Bta09048	Ras family protein	2.213	1.14575	1.71003e-06	0.000880142	yes	up	15.19	17.66	11.52	33.15	27.14	25.13	14.79	28.4733
Bta00818	Bta00818	Protein LEA-1, isoform m	2.18	1.12401	0.000107065	0.0186387	yes	up	3.11	4.01	3.45	5.33	4.51	21.66	3.52333	10.5
Bta09536	Bta09536	Cytochrome P450	2.167	1.11552	1.41156e-05	0.00439737	yes	up	6.25	4.86	4.75	9.23	6.35	16.12	5.28667	10.5667
Bta09568	Bta09568	Cuticle protein	2.15	1.10431	0.000147882	0.0233418	yes	up	32.02	93.98	43.69	64.98	95.25	351.36	56.5633	170.53
Bta14361	Bta14361	CG4853, isoform A	2.124	1.08684	0.000120678	0.020121	yes	up	0.9	1.41	1.71	3.73	2.2	3.03	1.34	2.98667
Bta07727	Bta07727	Unknown protein	2.119	1.08371	1.40953e-05	0.00439737	yes	up	4.37	2.81	4.16	3.89	6.66	9.39	3.78	6.64667
Bta09553	Bta09553	Cuticle-like protein-2	2.109	1.07623	2.65633e-06	0.00125782	yes	up	219.06	245.82	252.95	333.61	522.14	358.44	239.277	404.73
Bta05604	Bta05604	UDP-glucuronosyltransferase 1-8	2.102	1.07183	3.14128e-05	0.00791203	yes	up	4.38	3.25	4.14	5.03	5.39	13.08	3.92333	7.83333
Bta05786	Bta05786	Unknown protein	2.085	1.06006	0.000212333	0.0278812	yes	up	2.11	1.25	0.9	3.25	2.65	4.06	1.42	3.32
Bta11333	Bta11333	Peptidoglycan-recognition protein	2.084	1.05933	7.65453e-10	1.81229e-06	yes	up	24.72	26.65	26.14	30.19	37.64	52.23	25.8367	40.02
Bta15374	Bta15374	Unknown protein	2.078	1.05487	5.98608e-10	1.77158e-06	yes	up	337.74	364.49	411.6	537.69	530.13	536.26	371.277	534.693
Bta09558	Bta09558	Unknown protein	2.076	1.05367	1.80021e-08	3.5518e-05	yes	up	694.72	730.44	597.39	861.23	1022.49	1269.66	674.183	1051.13
Bta10757	Bta10757	Unknown protein	2.076	1.05386	9.48569e-05	0.0177976	yes	up	0.58	0.77	0.15	5.02	1.59	23.86	0.5	10.1567
Bta04682	Bta04682	Golgi-associated plant pathogenesis-related protein	2.048	1.03396	0.000362506	0.037316	yes	up	71.12	45.9	91.19	143	84.37	626.53	69.4033	284.633
Bta01646	Bta01646	Zinc finger protein, putative	2.04	1.02825	4.06315e-07	0.000320664	yes	up	4.01	3.61	3.74	4.24	5.44	8.62	3.78667	6.1
Bta05911	Bta05911	Cathepsin F-like protease	2.038	1.02705	0.000312376	0.0342399	yes	up	0.34	0.39	0.36	0.74	0.4	1.33	0.363333	0.823333
Bta09545	Bta09545	Cuticle protein-like protein	2.031	1.0223	0.000477112	0.0459192	yes	up	1.28	0.38	0.72	1.93	1.73	2.66	0.793333	2.10667
Bta01253	Bta01253	Abc transporter	2.027	1.01911	5.993e-07	0.000417324	yes	up	5.83	6.26	6.29	7.16	6.81	15.76	6.12667	9.91
Bta12044	Bta12044	Histone H1	2.023	1.01626	0.000307365	0.0341549	yes	up	3.83	2.09	2.66	5.01	5.84	6.96	2.86	5.93667
Bta11879	Bta11879	Acyl-CoA Delta(11) desaturase	2.011	1.00774	0.000351417	0.0364919	yes	up	0.51	0.55	0.73	1.21	0.79	9.57	0.596667	3.85667
Bta08567	Bta08567	Unknown protein	2.003	1.00212	1.14934e-15	1.36059e-11	yes	up	201.41	230.99	267.38	261.29	285.91	445.16	233.26	330.787
Bta08300	Bta08300	Unkown protein	2.003	1.00203	0.000195909	0.0272844	yes	up	130.29	167.34	112.12	261.93	121.34	403.19	136.583	262.153
Bta07957	Bta07957	SET and MYND domain-containing protein 4	0.463	-1.10993	2.04535e-06	0.00100887	yes	down	2.62	3.18	4.07	0.9	0.63	0.98	3.29	0.836667
Bta13272	Bta13272	63 kDa sperm flagellar membrane protein	0.459	-1.12454	3.339e-08	5.22203e-05	yes	down	5.94	8.89	11.19	2.18	1.67	3.22	8.67333	2.35667
Bta11374	Bta11374	CG16798	0.452	-1.14421	3.97012e-08	5.22203e-05	yes	down	21.14	28.69	52.87	7.77	10.12	9.62	34.2333	9.17
Bta04938	Bta04938	Pericardin	0.449	-1.15545	6.9138e-05	0.0138721	yes	down	0.51	1.01	0.5	0.11	0.11	0.1	0.673333	0.106667
Bta09690	Bta09690	Unknown protein	0.431	-1.21259	2.0441e-05	0.00576144	yes	down	5.26	10.1	8.39	1.27	1.8	0.76	7.91667	1.27667
Bta04161	Bta04161	Unknown protein	0.428	-1.2238	1.52818e-05	0.00452265	yes	down	3.43	3.84	10.71	0.84	1.12	0.95	5.99333	0.97
Bta13466	Bta13466	Peroxidase	0.421	-1.24809	1.6147e-06	0.000868854	yes	down	3.98	3.6	7.36	1.09	0.6	1.35	4.98	1.01333
Bta12307	Bta12307	Trypsin-like serine protease	0.394	-1.3433	8.01119e-07	0.000499139	yes	down	3.85	6.03	10.59	1.25	0.58	1.63	6.82333	1.15333
Bta01616	Bta01616	Protein msta, isoform A	0.358	-1.4837	3.28673e-10	1.29694e-06	yes	down	3.32	4.08	6.72	1.04	1.06	1.08	4.70667	1.06
Bta05871	Bta05871	von Willebrand factor A domain-containing protein 2	0.352	-1.50666	2.53421e-07	0.000230769	yes	down	2.99	4.96	7.75	0.13	0.65	0.62	5.23333	0.466667
Bta10028	Bta10028	Unknown protein	0.35	-1.51393	2.20486e-07	0.000230769	yes	down	1.74	1	3.45	0.12	0.28	0.14	2.06333	0.18

## Sheet: 2E
Gene_id	Gene name	Gene description	A/Ck			B/CK
			FC(A/CK)	Log2FC(A/CK)	Padjust	FC(A/CK)	Log2FC(A/CK)	Padjust
Bta07853	Bta07853	Vitellogenin	2.746	1.45732	3.84319e-14	5.089	2.34729	8.75089e-09
Bta07853	Bta07853	Vitellogenin	2.746	1.45732	3.15948e-18	5.089	2.34729	8.75089e-09
Bta07904	Bta07904	Cuticle protein	2.631	1.39547	2.85778e-11	4.306	2.10633	2.13351e-10
Bta00253	Bta00253	Cuticular protein 73D	2.349	1.23181	3.21603e-08	4.403	2.13841	8.31209e-05
Bta09581	Bta09581	Cuticle protein	2.096	1.06732	1.03292e-05	3.272	1.71034	0.017972
Bta07899	Bta07899	Cuticular protein BJ	2.081	1.05749	3.65978e-08	3.033	1.60097	1.69756e-08
Bta05911	Bta05911	Cathepsin F-like protease	2.078	1.0554	2.6482e-05	4.514	2.17429	4.06019e-07
Bta02553	Bta02553	Cathepsin B	2.063	1.04493	8.75893e-05	4.431	2.14751	8.21654e-08
Bta01771	Bta01771	Cathepsin B	2.055	1.03922	0.000108978	5.316	2.41041	5.10269e-08
Bta05757	Bta05757	CTLMA2	0.441	-1.18177	3.09551e-06	0.121	-3.0471	1.9712e-10
Bta01761	Bta01761	von Willebrand factor C domain-containing protein 2-like	0.431	-1.21312	3.30773e-11	0.318	-1.652	0.0256408
Bta10132	Bta10132	Matrix metalloproteinase-14	2.612	1.38504	5.84769e-08	5.801	2.53625	9.4961e-10
Bta05091	Bta05091	Galactose oxidase	2.541	1.34552	1.31087e-08	7.348	2.8773	1.13496e-09
Bta01237	Bta01237	Fatty acyl-CoA reductase 1	2.499	1.32139	3.17865e-07	4.907	2.29492	3.22901e-07
Bta07543	Bta07543	Fatty-acyl CoA reductase I	2.314	1.2104	8.17415e-08	4.995	2.32039	5.69943e-12
Bta14907	Bta14907	Fatty acyl-CoA reductase 1	2.255	1.17316	1.63011e-06	3.932	1.97539	2.41007e-07
Bta00818	Bta00818	Protein LEA-1, isoform m	2.369	1.24453	4.38401e-11	6.677	2.73924	5.73746e-13
Bta13103	Bta13103	rRNA N-glycosidase	2.34	1.22643	5.54411e-07	3.32	1.73116	0.0157991
Bta13094	Bta13094	rRNA N-glycosidase	2.33	1.22051	3.72584e-06	2.399	1.26246	0.00437077
Bta03997	Bta03997	Xaa-Pro aminopeptidase 1	2.316	1.21193	1.20462e-07	8.854	3.14635	1.0929e-18
Bta14060	Bta14060	Mitochondrial phosphate carrier protein	2.315	1.21083	1.05756e-08	4.017	2.00622	2.38737e-09
Bta08493	Bta08493	Catalase	2.311	1.2088	1.50913e-07	5.3	2.40587	1.60637e-12
Bta08405	Bta08405	CHKov2	2.297	1.19974	4.1638e-06	5.374	2.42589	7.62685e-08
Bta10684	Bta10684	Beta-1,3-glucan-binding protein	2.254	1.17271	1.30585e-05	9.618	3.26578	1.17294e-11
Bta03297	Bta03297	Protein spinster-like protein 1	2.226	1.15458	3.48705e-06	4.055	2.01958	3.17097e-06
Bta00608	Bta00608	Odorant-binding protein 2	2.193	1.13276	1.24747e-05	4.427	2.14621	3.15152e-07
Bta13360	Bta13360	Protein yellow	2.189	1.13007	9.60851e-13	3.887	1.95852	2.1226e-08
Bta04758	Bta04758	Leguminosin group485 secreted peptide	2.187	1.12918	1.49507e-07	6.758	2.75666	2.53104e-25
Bta00151	Bta00151	Delta-1-pyrroline-5-carboxylate synthase	2.18	1.12404	5.99105e-06	5.302	2.40658	1.23665e-07
Bta13625	Bta13625	CG12947, isoform C	2.126	1.08826	1.62547e-05	3.099	1.63191	8.31344e-05
Bta05178	Bta05178	Alpha-tocopherol transfer protein-like	2.117	1.0817	1.24238e-08	3.755	1.90882	9.52575e-07
Bta07704	Bta07704	UDP-glucuronosyltransferase 1-8, putative	2.112	1.0788	6.40112e-11	2.5	1.32221	0.000151139
Bta06562	Bta06562	UV-sensitive opsin	2.108	1.0756	1.7898e-05	5.451	2.4465	3.99761e-13
Bta11629	Bta11629	Glucose dehydrogenase	2.107	1.07528	1.16574e-12	5.795	2.53478	2.27932e-13
Bta10911	Bta10911	Glucose dehydrogenase	2.002	1.00118	9.61036e-08	5.5	2.45951	8.12051e-17
Bta13088	Bta13088	Zinc finger C2HC domain-containing protein 1C	2.105	1.07366	1.15315e-05	7.612	2.9283	1.47426e-13
Bta01287	Bta01287	Ring finger protein	2.105	1.07356	1.23785e-05	5.049	2.33604	1.18738e-07
Bta05915	Bta05915	N-acetylmuramyl-L-alanine amidase	2.102	1.07182	4.79474e-05	3.109	1.63631	0.000747418
Bta05395	Bta05395	Carboxypeptidase	2.093	1.06589	1.09688e-06	5.255	2.39379	4.30617e-13
Bta11490	Bta11490	Amino acid transporter	2.07	1.04931	2.37297e-07	2.299	1.20114	8.31209e-05
Bta08913	Bta08913	Prostaglandin E2 receptor EP4 subtype	2.063	1.04467	9.60373e-05	4.433	2.14815	4.07166e-05
Bta13779	Bta13779	Actin-binding Rho-activating protein	2.06	1.04266	6.85484e-05	4.395	2.13585	2.44998e-05
Bta14774	Bta14774	Beta-hexosaminidase	2.044	1.03142	0.000126927	3.024	1.59657	0.00345251
Bta06325	Bta06325	Protein takeout, putative	2.032	1.02308	3.63774e-05	5.606	2.48691	2.82945e-08
Bta09263	Bta09263	Solute carrier family 2, facilitated glucose transporter member 8	2.027	1.0192	9.34579e-10	6.741	2.75291	4.68146e-14
Bta15666	Bta15666	Zinc finger protein 36, C3H1 type-like 1	2.024	1.01746	1.66277e-05	4.206	2.0725	1.13671e-07
Bta14881	Bta14881	Alpha crystallin A chain, putative	2.018	1.01263	9.1847e-06	7.853	2.97317	1.99562e-09
Bta15684	Bta15684	Progestin and adipoQ receptor family member 3	2.01	1.00737	6.03711e-05	2.619	1.38888	0.000123392
Bta04635	Bta04635	Unknown protein	3.23	1.69141	1.68293e-10	7.826	2.96827	3.23836e-10
Bta08790	Bta08790	Unknown protein	3.105	1.63476	1.2856e-09	10.727	3.42322	5.64816e-14
Bta11224	#REF!	#REF!	#REF!	#REF!	#REF!	7.094	2.82668	3.25583e-10
Bta12487	#REF!	Unknown protein	2.803	1.48703	7.17213e-12	5.338	2.41626	1.49691e-13
Bta14008	Bta14008	Unknown protein	2.763	1.46606	4.05314e-08	4.973	2.31421	3.60466e-09
Bta13768	Bta13768	Unknown protein	2.186	1.12861	3.56208e-06	10.18	3.34764	2.00273e-31
Bta04892	Bta04892	Unknown protein	2.136	1.09501	5.64166e-06	3.53	1.8198	0.000439876
Bta15646	Bta15646	Unknown protein	2.112	1.07879	6.22753e-05	4.105	2.03737	8.78262e-05
Bta11792	Bta11792	Unknown protein	2.109	1.07656	7.02591e-08	4.381	2.13141	2.77946e-13
Bta10334	Bta10334	Unknown protein	2.102	1.07207	1.35325e-05	3.27	1.70927	0.0218233
Bta15654	Bta15654	Unknown protein	2.095	1.06707	1.74877e-13	3.722	1.89608	7.77007e-05
Bta05742	Bta05742	Unknown protein	2.076	1.05371	8.76427e-07	3.507	1.8103	8.5608e-10
Bta00780	Bta00780	Unknown protein	2.052	1.0372	9.7168e-05	3.083	1.62412	0.0228107
Bta00814	Bta00814	Unknown protein	2.038	1.02685	2.59447e-05	5.268	2.39728	3.18279e-12
Bta08713	Bta08713	Unknown protein	2.013	1.00923	8.24041e-07	4.934	2.30277	3.08796e-12
Bta11114	Bta11114	Unknown protein	2.011	1.00792	1.20383e-05	4.383	2.13208	1.0373e-06
Bta04889	Bta04889	Unknown protein	2.002	1.00147	7.68003e-05	3.088	1.62657	0.00159003
Bta12493	Bta12493	Unknown protein	2.002	1.00152	0.000102763	2.338	1.22502	0.0129672

## Sheet: 2F
Gene_id	Gene name	Gene description	A/Ck			B/CK			C/CK
			FC(A/CK)	Log2FC(A/CK)	Padjust	FC(A/CK)	Log2FC(A/CK)	Padjust	FC(A/CK)	Log2FC(A/CK)	Padjust
Bta00818	Bta00818	Protein LEA-1, isoform m	2.369	1.24453	4.38401e-11	6.677	2.73924	5.73746e-13	2.18	1.12401	0.000107065
Bta05911	Bta05911	Cathepsin F-like protease	2.078	1.0554	2.6482e-05	4.514	2.17429	4.06019e-07	2.038	1.02705	0.000312376
